# Supplementary material for: Discerning the Antimicrobial Resistance, Virulence, and Phylogenetic Relatedness of Salmonella Isolates Across the Human, Poultry, and Food Materials Sources in Malaysia
Source: Front Microbiol. 2021 Aug 31;12:652642. doi: 10.3389/fmicb.2021.652642 (PMC8438298; doi:10.3389/fmicb.2021.652642)
Supplement: Supplementary file 1 [file Data_Sheet_2.zip]

Archive with 3 entries (3 files):
- Table 1.XLSX
- Table 2.XLSX
- Table 3.XLSX
