# Supplementary material for: Discerning the Antimicrobial Resistance, Virulence, and Phylogenetic Relatedness of Salmonella Isolates Across the Human, Poultry, and Food Materials Sources in Malaysia
Source: Front Microbiol. 2021 Aug 31;12:652642. doi: 10.3389/fmicb.2021.652642 (PMC8438298; doi:10.3389/fmicb.2021.652642)
Supplement: Supplementary file 1 [file Data_Sheet_2.zip › Table 1.XLSX]

## Sheet: Set A
Virulence Factor SetA	Description	Ecol_K12	S10	S11	S12	S13	S14	S15	S16	S17	S18	S19	S1	S20	S21	S22	S23	S24	S25	S26	S27	S28	S29	S2	S30	S31	S32	S33	S34	S35	S36	S37	S38	S39	S3	S40	S41	S42	S43	S44	S45	S46	S47	S48	S49	S4	S50	S51	S52
VFG000433(gb|NP_490508)	plasmid-encoded fimbriae chaperone protein PefD [Pef (VF0104)]	NF	FOUND	FOUND	FOUND	FOUND	FOUND	FOUND	FOUND	FOUND	NF	FOUND	FOUND	FOUND	FOUND	FOUND	FOUND	FOUND	FOUND	FOUND	FOUND	FOUND	FOUND	FOUND	FOUND	FOUND	FOUND	FOUND	FOUND	FOUND	FOUND	FOUND	FOUND	FOUND	FOUND	FOUND	FOUND	FOUND	FOUND	FOUND	FOUND	FOUND	FOUND	FOUND	FOUND	FOUND	FOUND	FOUND	FOUND
VFG000434(gb|NP_490509)	plasmid-encoded fimbriae usher protein PefC [Pef (VF0104)]	NF	FOUND	FOUND	FOUND	FOUND	FOUND	FOUND	FOUND	FOUND	NF	FOUND	FOUND	FOUND	FOUND	FOUND	FOUND	FOUND	FOUND	FOUND	FOUND	FOUND	FOUND	FOUND	FOUND	FOUND	FOUND	FOUND	FOUND	FOUND	FOUND	FOUND	FOUND	FOUND	FOUND	FOUND	FOUND	FOUND	FOUND	FOUND	FOUND	FOUND	FOUND	FOUND	FOUND	FOUND	FOUND	FOUND	FOUND
VFG000435(gb|NP_490510)	plasmid-encoded fimbriae major subunit PefA [Pef (VF0104)]	NF	FOUND	FOUND	FOUND	FOUND	FOUND	FOUND	FOUND	FOUND	NF	FOUND	FOUND	FOUND	FOUND	FOUND	FOUND	FOUND	FOUND	FOUND	FOUND	FOUND	FOUND	FOUND	FOUND	FOUND	FOUND	FOUND	FOUND	FOUND	FOUND	FOUND	FOUND	FOUND	FOUND	FOUND	FOUND	FOUND	FOUND	FOUND	FOUND	FOUND	FOUND	FOUND	FOUND	FOUND	FOUND	FOUND	FOUND
VFG000436(gb|NP_490511)	plasmid-encoded fimbriae regulatory protein PefB [Pef (VF0104)]	NF	FOUND	FOUND	FOUND	FOUND	FOUND	FOUND	FOUND	FOUND	NF	FOUND	FOUND	FOUND	FOUND	FOUND	FOUND	FOUND	FOUND	FOUND	FOUND	FOUND	FOUND	FOUND	FOUND	FOUND	FOUND	FOUND	FOUND	FOUND	FOUND	FOUND	FOUND	FOUND	FOUND	FOUND	FOUND	FOUND	FOUND	FOUND	FOUND	FOUND	FOUND	FOUND	FOUND	FOUND	FOUND	FOUND	FOUND
VFG000438(gb|NP_490528)	type III secretion system effector SpvC, phosphothreonine lyase [Spv (VF0107)]	NF	FOUND	FOUND	FOUND	FOUND	FOUND	FOUND	FOUND	FOUND	NF	FOUND	FOUND	FOUND	FOUND	FOUND	FOUND	FOUND	FOUND	FOUND	FOUND	FOUND	FOUND	FOUND	FOUND	FOUND	FOUND	FOUND	FOUND	FOUND	FOUND	FOUND	FOUND	FOUND	FOUND	FOUND	FOUND	FOUND	FOUND	FOUND	FOUND	FOUND	FOUND	FOUND	FOUND	FOUND	FOUND	FOUND	FOUND
VFG000439(gb|NP_490529)	type III secretion system effector SpvB, ADP-ribosylation activity [Spv (VF0107)]	NF	FOUND	FOUND	FOUND	FOUND	FOUND	FOUND	FOUND	FOUND	NF	FOUND	FOUND	FOUND	FOUND	FOUND	FOUND	FOUND	FOUND	FOUND	FOUND	FOUND	FOUND	FOUND	FOUND	FOUND	FOUND	FOUND	FOUND	FOUND	FOUND	FOUND	FOUND	FOUND	FOUND	FOUND	FOUND	FOUND	FOUND	FOUND	FOUND	FOUND	FOUND	FOUND	FOUND	FOUND	FOUND	FOUND	FOUND
VFG000441(gb|NP_490531)	Salmonella plasmid virulence: regulation of spv operon, lysR family [Spv (VF0107)]	NF	FOUND	FOUND	FOUND	FOUND	FOUND	FOUND	FOUND	FOUND	NF	FOUND	FOUND	FOUND	FOUND	FOUND	FOUND	FOUND	FOUND	FOUND	FOUND	FOUND	FOUND	FOUND	FOUND	FOUND	FOUND	FOUND	FOUND	FOUND	FOUND	FOUND	FOUND	FOUND	FOUND	FOUND	FOUND	FOUND	FOUND	FOUND	FOUND	FOUND	FOUND	FOUND	FOUND	FOUND	FOUND	FOUND	FOUND
VFG000442(gb|NP_490501)	resistance to complement killing [Rck (VF0108)]	NF	FOUND	NF	FOUND	FOUND	FOUND	FOUND	FOUND	FOUND	NF	FOUND	FOUND	FOUND	FOUND	FOUND	FOUND	NF	FOUND	FOUND	FOUND	FOUND	FOUND	FOUND	FOUND	FOUND	FOUND	FOUND	FOUND	FOUND	FOUND	FOUND	FOUND	FOUND	FOUND	FOUND	FOUND	FOUND	FOUND	FOUND	FOUND	FOUND	FOUND	FOUND	FOUND	FOUND	FOUND	FOUND	FOUND
VFG000444(gb|NP_459539)	fimbrial protein internal segment [Type 1 fimbriae (VF0102)]	NF	FOUND	FOUND	FOUND	FOUND	FOUND	FOUND	FOUND	FOUND	FOUND	FOUND	FOUND	FOUND	FOUND	FOUND	FOUND	FOUND	FOUND	FOUND	FOUND	FOUND	FOUND	FOUND	FOUND	FOUND	FOUND	FOUND	FOUND	FOUND	FOUND	FOUND	FOUND	FOUND	FOUND	FOUND	FOUND	FOUND	FOUND	FOUND	FOUND	FOUND	FOUND	FOUND	FOUND	FOUND	FOUND	FOUND	FOUND
VFG000445(gb|NP_459540)	chaperone protein FimC [Type 1 fimbriae (VF0102)]	NF	FOUND	FOUND	FOUND	FOUND	FOUND	FOUND	FOUND	FOUND	FOUND	FOUND	FOUND	FOUND	FOUND	FOUND	FOUND	FOUND	FOUND	FOUND	FOUND	FOUND	FOUND	FOUND	FOUND	FOUND	FOUND	FOUND	FOUND	FOUND	FOUND	FOUND	FOUND	FOUND	FOUND	FOUND	FOUND	FOUND	FOUND	FOUND	FOUND	FOUND	FOUND	FOUND	FOUND	FOUND	FOUND	FOUND	FOUND
VFG000446(gb|NP_459541)	usher protein FimD [Type 1 fimbriae (VF0102)]	NF	FOUND	FOUND	FOUND	FOUND	FOUND	FOUND	FOUND	FOUND	FOUND	FOUND	FOUND	FOUND	FOUND	FOUND	FOUND	FOUND	FOUND	FOUND	FOUND	FOUND	FOUND	FOUND	FOUND	FOUND	FOUND	FOUND	FOUND	FOUND	FOUND	FOUND	FOUND	FOUND	FOUND	FOUND	FOUND	FOUND	FOUND	FOUND	FOUND	FOUND	FOUND	FOUND	FOUND	FOUND	FOUND	FOUND	FOUND
VFG000447(gb|NP_459542)	type I fimbriae minor fimbrial subunit FimH, adhesin [Type 1 fimbriae (VF0102)]	NF	FOUND	FOUND	FOUND	FOUND	FOUND	FOUND	FOUND	FOUND	FOUND	FOUND	FOUND	FOUND	FOUND	FOUND	FOUND	FOUND	FOUND	FOUND	FOUND	FOUND	FOUND	FOUND	FOUND	FOUND	FOUND	FOUND	FOUND	FOUND	FOUND	FOUND	FOUND	FOUND	FOUND	FOUND	FOUND	FOUND	FOUND	FOUND	FOUND	FOUND	FOUND	FOUND	FOUND	FOUND	FOUND	FOUND	FOUND
VFG000448(gb|NP_459543)	type I fimbriae adaptor protein FimF [Type 1 fimbriae (VF0102)]	NF	FOUND	FOUND	FOUND	FOUND	FOUND	FOUND	FOUND	FOUND	FOUND	FOUND	FOUND	FOUND	FOUND	FOUND	FOUND	FOUND	FOUND	FOUND	FOUND	FOUND	FOUND	FOUND	FOUND	FOUND	FOUND	FOUND	FOUND	FOUND	FOUND	FOUND	FOUND	FOUND	FOUND	FOUND	FOUND	FOUND	FOUND	FOUND	FOUND	FOUND	FOUND	FOUND	FOUND	FOUND	FOUND	FOUND	FOUND
VFG000452(gb|NP_462537)	long polar fimbrial minor subunit LpfE, adhesin [Lpf (VF0105)]	NF	FOUND	FOUND	FOUND	FOUND	FOUND	FOUND	FOUND	FOUND	FOUND	FOUND	FOUND	FOUND	FOUND	FOUND	FOUND	FOUND	FOUND	FOUND	FOUND	FOUND	FOUND	FOUND	FOUND	FOUND	FOUND	FOUND	FOUND	FOUND	FOUND	FOUND	FOUND	FOUND	FOUND	FOUND	FOUND	FOUND	FOUND	FOUND	FOUND	FOUND	FOUND	FOUND	FOUND	FOUND	FOUND	FOUND	FOUND
VFG000453(gb|NP_462538)	long polar fimbrial protein LpfD [Lpf (VF0105)]	NF	FOUND	FOUND	FOUND	FOUND	FOUND	FOUND	FOUND	FOUND	NF	FOUND	FOUND	FOUND	FOUND	FOUND	FOUND	FOUND	FOUND	FOUND	FOUND	FOUND	FOUND	FOUND	FOUND	FOUND	FOUND	FOUND	FOUND	FOUND	FOUND	FOUND	FOUND	FOUND	FOUND	FOUND	FOUND	FOUND	FOUND	FOUND	FOUND	FOUND	FOUND	FOUND	FOUND	FOUND	FOUND	FOUND	FOUND
VFG000454(gb|NP_462539)	long polar fimbrial usher protein LpfC [Lpf (VF0105)]	NF	FOUND	FOUND	FOUND	FOUND	FOUND	FOUND	FOUND	FOUND	FOUND	FOUND	FOUND	FOUND	FOUND	FOUND	FOUND	FOUND	FOUND	FOUND	FOUND	FOUND	FOUND	FOUND	FOUND	FOUND	FOUND	FOUND	FOUND	FOUND	FOUND	FOUND	FOUND	FOUND	FOUND	FOUND	FOUND	FOUND	FOUND	FOUND	FOUND	FOUND	FOUND	FOUND	FOUND	FOUND	FOUND	FOUND	FOUND
VFG000455(gb|NP_462540)	long polar fimbrial chaperone protein LpfB [Lpf (VF0105)]	NF	FOUND	FOUND	FOUND	FOUND	FOUND	FOUND	FOUND	FOUND	FOUND	FOUND	FOUND	FOUND	FOUND	FOUND	FOUND	FOUND	FOUND	FOUND	FOUND	FOUND	FOUND	FOUND	FOUND	FOUND	FOUND	FOUND	FOUND	FOUND	FOUND	FOUND	FOUND	FOUND	FOUND	FOUND	FOUND	FOUND	FOUND	FOUND	FOUND	FOUND	FOUND	FOUND	FOUND	FOUND	FOUND	FOUND	FOUND
VFG000456(gb|NP_462541)	long polar fimbria protein LpfA [Lpf (VF0105)]	NF	FOUND	FOUND	FOUND	FOUND	FOUND	FOUND	FOUND	FOUND	FOUND	FOUND	FOUND	FOUND	FOUND	FOUND	FOUND	FOUND	FOUND	FOUND	FOUND	FOUND	FOUND	FOUND	FOUND	FOUND	FOUND	FOUND	FOUND	FOUND	FOUND	FOUND	FOUND	FOUND	FOUND	FOUND	FOUND	FOUND	FOUND	FOUND	FOUND	FOUND	FOUND	FOUND	FOUND	FOUND	FOUND	FOUND	FOUND
VFG000457(gb|NP_460114)	minor curlin subunit precursor, curli nucleator protein CsgB [Agf (VF0103)]	NF	FOUND	FOUND	FOUND	FOUND	FOUND	FOUND	FOUND	FOUND	FOUND	FOUND	FOUND	FOUND	FOUND	FOUND	FOUND	FOUND	FOUND	FOUND	FOUND	FOUND	FOUND	FOUND	FOUND	FOUND	FOUND	FOUND	FOUND	FOUND	FOUND	FOUND	FOUND	FOUND	FOUND	FOUND	FOUND	FOUND	FOUND	FOUND	FOUND	FOUND	FOUND	FOUND	FOUND	FOUND	FOUND	FOUND	FOUND
VFG000458(gb|NP_460115)	curlin major subunit CsgA [Agf (VF0103)]	NF	FOUND	FOUND	FOUND	FOUND	FOUND	FOUND	FOUND	FOUND	FOUND	FOUND	FOUND	FOUND	FOUND	FOUND	FOUND	FOUND	FOUND	FOUND	FOUND	FOUND	FOUND	FOUND	FOUND	FOUND	FOUND	FOUND	FOUND	FOUND	FOUND	FOUND	FOUND	FOUND	FOUND	FOUND	FOUND	FOUND	FOUND	FOUND	FOUND	FOUND	FOUND	FOUND	FOUND	FOUND	FOUND	FOUND	FOUND
VFG000459(gb|NP_460116)	curli assembly protein CsgC [Agf (VF0103)]	NF	FOUND	FOUND	FOUND	FOUND	FOUND	FOUND	FOUND	FOUND	FOUND	FOUND	FOUND	FOUND	FOUND	FOUND	FOUND	FOUND	FOUND	FOUND	FOUND	FOUND	FOUND	FOUND	FOUND	FOUND	FOUND	FOUND	FOUND	FOUND	FOUND	FOUND	FOUND	FOUND	FOUND	FOUND	FOUND	FOUND	FOUND	FOUND	FOUND	FOUND	FOUND	FOUND	FOUND	FOUND	FOUND	FOUND	FOUND
VFG000460(gb|NP_460112)	curli production assembly/transport protein CsgE [Agf (VF0103)]	NF	FOUND	FOUND	FOUND	FOUND	FOUND	FOUND	FOUND	FOUND	FOUND	FOUND	FOUND	FOUND	FOUND	FOUND	FOUND	FOUND	FOUND	FOUND	FOUND	FOUND	FOUND	FOUND	FOUND	FOUND	FOUND	FOUND	FOUND	FOUND	FOUND	FOUND	FOUND	FOUND	FOUND	FOUND	FOUND	FOUND	FOUND	FOUND	FOUND	FOUND	FOUND	FOUND	FOUND	FOUND	FOUND	FOUND	FOUND
VFG000461(gb|NP_460111)	curli production assembly/transport protein CsgF [Agf (VF0103)]	NF	FOUND	FOUND	FOUND	FOUND	FOUND	FOUND	FOUND	FOUND	FOUND	FOUND	FOUND	FOUND	FOUND	FOUND	FOUND	FOUND	FOUND	FOUND	FOUND	FOUND	FOUND	FOUND	FOUND	FOUND	FOUND	FOUND	FOUND	FOUND	FOUND	FOUND	FOUND	FOUND	FOUND	FOUND	FOUND	FOUND	FOUND	FOUND	FOUND	FOUND	FOUND	FOUND	FOUND	FOUND	FOUND	FOUND	FOUND
VFG000462(gb|NP_460110)	curli production assembly/transport protein CsgG [Agf (VF0103)]	NF	FOUND	FOUND	FOUND	FOUND	FOUND	FOUND	FOUND	FOUND	FOUND	FOUND	FOUND	FOUND	FOUND	FOUND	FOUND	FOUND	FOUND	FOUND	FOUND	FOUND	FOUND	FOUND	FOUND	FOUND	FOUND	FOUND	FOUND	FOUND	FOUND	FOUND	FOUND	FOUND	FOUND	FOUND	FOUND	FOUND	FOUND	FOUND	FOUND	FOUND	FOUND	FOUND	FOUND	FOUND	FOUND	FOUND	FOUND
VFG000463(gb|NP_460019)	Gifsy-2 prophage: superoxide dismutase precursor (Cu-Zn)]	NF	FOUND	FOUND	FOUND	FOUND	FOUND	FOUND	FOUND	FOUND	NF	FOUND	FOUND	FOUND	FOUND	FOUND	FOUND	FOUND	FOUND	FOUND	FOUND	FOUND	FOUND	FOUND	FOUND	FOUND	FOUND	FOUND	FOUND	FOUND	FOUND	FOUND	FOUND	FOUND	FOUND	FOUND	FOUND	FOUND	FOUND	FOUND	FOUND	FOUND	FOUND	FOUND	FOUND	FOUND	FOUND	FOUND	FOUND
VFG000464(gb|NP_461011)	type III secretion system effector SopA, E3 ubiquitin ligase [TTSS(SPI-1 encode)]	NF	FOUND	FOUND	FOUND	FOUND	FOUND	FOUND	FOUND	FOUND	FOUND	FOUND	FOUND	FOUND	FOUND	FOUND	FOUND	FOUND	FOUND	FOUND	FOUND	FOUND	FOUND	FOUND	FOUND	FOUND	FOUND	FOUND	FOUND	FOUND	FOUND	FOUND	FOUND	FOUND	FOUND	FOUND	FOUND	FOUND	FOUND	FOUND	FOUND	FOUND	FOUND	FOUND	FOUND	FOUND	FOUND	FOUND	FOUND
VFG000465(gb|NP_460064)	type III secretion system effector SopB, phosphoinositide phosphatase [TTSS(SPI-1 encode)]	NF	FOUND	FOUND	FOUND	FOUND	FOUND	FOUND	FOUND	FOUND	FOUND	FOUND	FOUND	FOUND	FOUND	FOUND	FOUND	FOUND	FOUND	FOUND	FOUND	FOUND	FOUND	FOUND	FOUND	FOUND	FOUND	FOUND	FOUND	FOUND	FOUND	FOUND	FOUND	FOUND	FOUND	FOUND	FOUND	FOUND	FOUND	FOUND	FOUND	FOUND	FOUND	FOUND	FOUND	FOUND	FOUND	FOUND	FOUND
VFG000466(gb|NP_461866)	type III secretion system effector SopD [TTSS(SPI-1 encode)]	NF	FOUND	FOUND	FOUND	FOUND	FOUND	FOUND	FOUND	FOUND	FOUND	FOUND	FOUND	FOUND	FOUND	FOUND	FOUND	FOUND	FOUND	FOUND	FOUND	FOUND	FOUND	FOUND	FOUND	FOUND	FOUND	FOUND	FOUND	FOUND	FOUND	FOUND	FOUND	FOUND	FOUND	FOUND	FOUND	FOUND	FOUND	FOUND	FOUND	FOUND	FOUND	FOUND	FOUND	FOUND	FOUND	FOUND	FOUND
VFG000467(gb|NP_460811)	type III secretion system effector SopE2, guanine nucleotide exchange factor [TTSS(SPI-1 encode)]	NF	FOUND	FOUND	FOUND	FOUND	FOUND	FOUND	FOUND	FOUND	FOUND	FOUND	FOUND	FOUND	FOUND	FOUND	FOUND	FOUND	FOUND	FOUND	FOUND	FOUND	FOUND	FOUND	FOUND	FOUND	FOUND	FOUND	FOUND	FOUND	FOUND	FOUND	FOUND	FOUND	FOUND	FOUND	FOUND	FOUND	FOUND	FOUND	FOUND	FOUND	FOUND	FOUND	FOUND	FOUND	FOUND	FOUND	FOUND
VFG000468(gb|NP_461184)	type III secretion system effector SspH2, E3 ubiquitin ligase [TTSS(SPI-2 encode)]	NF	FOUND	FOUND	FOUND	FOUND	FOUND	FOUND	FOUND	FOUND	FOUND	FOUND	FOUND	FOUND	FOUND	FOUND	FOUND	FOUND	FOUND	FOUND	FOUND	FOUND	FOUND	FOUND	FOUND	FOUND	FOUND	FOUND	FOUND	FOUND	FOUND	FOUND	FOUND	FOUND	FOUND	FOUND	FOUND	FOUND	FOUND	FOUND	FOUND	FOUND	FOUND	FOUND	FOUND	FOUND	FOUND	FOUND	FOUND
VFG000469(gb|NP_459778)	type III secretion system effector SlrP, E3 ubiquitin ligase [TTSS(SPI-1 encode)]	NF	FOUND	FOUND	FOUND	FOUND	FOUND	FOUND	FOUND	FOUND	FOUND	FOUND	FOUND	FOUND	FOUND	FOUND	FOUND	FOUND	FOUND	FOUND	FOUND	FOUND	FOUND	FOUND	FOUND	FOUND	FOUND	FOUND	FOUND	FOUND	FOUND	FOUND	FOUND	FOUND	FOUND	FOUND	FOUND	FOUND	FOUND	FOUND	FOUND	FOUND	FOUND	FOUND	FOUND	FOUND	FOUND	FOUND	FOUND
VFG000470(gb|NP_460194)	type III secretion system effector SifA, N-terminal SKIP-binding domain, C-terminal guanine nucleotide exchange factor activity [TTSS(SPI-2 encode)]	NF	FOUND	FOUND	FOUND	FOUND	FOUND	FOUND	FOUND	FOUND	FOUND	FOUND	FOUND	FOUND	FOUND	FOUND	FOUND	FOUND	FOUND	FOUND	FOUND	FOUND	FOUND	FOUND	FOUND	FOUND	FOUND	FOUND	FOUND	FOUND	FOUND	FOUND	FOUND	FOUND	FOUND	FOUND	FOUND	FOUND	FOUND	FOUND	FOUND	FOUND	FOUND	FOUND	FOUND	FOUND	FOUND	FOUND	FOUND
VFG000471(gb|NP_460590)	type III secretion system effector SseJ, glycerophospholipid:cholesterol acyltransferase [TTSS(SPI-2 encode)]	NF	FOUND	FOUND	FOUND	FOUND	FOUND	FOUND	FOUND	FOUND	FOUND	FOUND	FOUND	FOUND	FOUND	FOUND	FOUND	FOUND	FOUND	FOUND	FOUND	FOUND	FOUND	FOUND	FOUND	FOUND	FOUND	FOUND	FOUND	FOUND	FOUND	FOUND	FOUND	FOUND	FOUND	FOUND	FOUND	FOUND	FOUND	FOUND	FOUND	FOUND	FOUND	FOUND	FOUND	FOUND	FOUND	FOUND	FOUND
VFG000476(gb|AAG03023)	gifsy-2 related virulence gene [GrvA (VF0110)]	NF	NF	NF	NF	NF	NF	NF	NF	NF	NF	NF	NF	NF	NF	NF	NF	NF	NF	NF	NF	NF	NF	NF	NF	NF	NF	NF	NF	NF	NF	NF	NF	NF	NF	NF	NF	NF	NF	NF	NF	NF	NF	NF	NF	NF	NF	NF	NF
VFG000494(gb|NP_460358)	type III secretion system protein SsaB [TTSS(SPI-2 encode)]	NF	FOUND	FOUND	FOUND	FOUND	FOUND	FOUND	FOUND	FOUND	FOUND	FOUND	FOUND	FOUND	FOUND	FOUND	FOUND	FOUND	FOUND	FOUND	FOUND	FOUND	FOUND	FOUND	FOUND	FOUND	FOUND	FOUND	FOUND	FOUND	FOUND	FOUND	FOUND	FOUND	FOUND	FOUND	FOUND	FOUND	FOUND	FOUND	FOUND	FOUND	FOUND	FOUND	FOUND	FOUND	FOUND	FOUND	FOUND
VFG000495(gb|NP_460359)	type III secretion system secretin SsaC [TTSS(SPI-2 encode)]	NF	FOUND	FOUND	FOUND	FOUND	FOUND	FOUND	FOUND	FOUND	FOUND	FOUND	FOUND	FOUND	FOUND	FOUND	FOUND	FOUND	FOUND	FOUND	FOUND	FOUND	FOUND	FOUND	FOUND	FOUND	FOUND	FOUND	FOUND	FOUND	FOUND	FOUND	FOUND	FOUND	FOUND	FOUND	FOUND	FOUND	FOUND	FOUND	FOUND	FOUND	FOUND	FOUND	FOUND	FOUND	FOUND	FOUND	FOUND
VFG000496(gb|NP_460360)	type III secretion system outer MS ring protein SsaD [TTSS(SPI-2 encode)]	NF	FOUND	FOUND	FOUND	FOUND	FOUND	FOUND	FOUND	FOUND	FOUND	FOUND	FOUND	FOUND	FOUND	FOUND	FOUND	FOUND	FOUND	FOUND	FOUND	FOUND	FOUND	FOUND	FOUND	FOUND	FOUND	FOUND	FOUND	FOUND	FOUND	FOUND	FOUND	FOUND	FOUND	FOUND	FOUND	FOUND	FOUND	FOUND	FOUND	FOUND	FOUND	FOUND	FOUND	FOUND	FOUND	FOUND	FOUND
VFG000497(gb|NP_460361)	chaperone for sseB [TTSS(SPI-2 encode)]	NF	FOUND	FOUND	FOUND	FOUND	FOUND	FOUND	FOUND	FOUND	FOUND	FOUND	FOUND	FOUND	FOUND	FOUND	FOUND	FOUND	FOUND	FOUND	FOUND	FOUND	FOUND	FOUND	FOUND	FOUND	FOUND	FOUND	FOUND	FOUND	FOUND	FOUND	FOUND	FOUND	FOUND	FOUND	FOUND	FOUND	FOUND	FOUND	FOUND	FOUND	FOUND	FOUND	FOUND	FOUND	FOUND	FOUND	FOUND
VFG000498(gb|NP_460362)	chaperone for sseB and sseD [TTSS(SPI-2 encode)]	NF	FOUND	FOUND	FOUND	FOUND	FOUND	FOUND	FOUND	FOUND	FOUND	FOUND	FOUND	FOUND	FOUND	FOUND	FOUND	FOUND	FOUND	FOUND	FOUND	FOUND	FOUND	FOUND	FOUND	FOUND	FOUND	FOUND	FOUND	FOUND	FOUND	FOUND	FOUND	FOUND	FOUND	FOUND	FOUND	FOUND	FOUND	FOUND	FOUND	FOUND	FOUND	FOUND	FOUND	FOUND	FOUND	FOUND	FOUND
VFG000499(gb|NP_460363)	type III secretion system effector SseB [TTSS(SPI-2 encode)]	NF	FOUND	FOUND	FOUND	FOUND	FOUND	FOUND	FOUND	FOUND	FOUND	FOUND	FOUND	FOUND	FOUND	FOUND	FOUND	FOUND	FOUND	FOUND	FOUND	FOUND	FOUND	FOUND	FOUND	FOUND	FOUND	FOUND	FOUND	FOUND	FOUND	FOUND	FOUND	FOUND	FOUND	FOUND	FOUND	FOUND	FOUND	FOUND	FOUND	FOUND	FOUND	FOUND	FOUND	FOUND	FOUND	FOUND	FOUND
VFG000500(gb|NP_460364)	chaperone for sseC [SPI-2 encoded T3SS (SS021)]	NF	FOUND	FOUND	FOUND	FOUND	FOUND	FOUND	FOUND	FOUND	FOUND	FOUND	FOUND	FOUND	FOUND	FOUND	FOUND	FOUND	FOUND	FOUND	FOUND	FOUND	FOUND	FOUND	FOUND	FOUND	FOUND	FOUND	FOUND	FOUND	FOUND	FOUND	FOUND	FOUND	FOUND	FOUND	FOUND	FOUND	FOUND	FOUND	FOUND	FOUND	FOUND	FOUND	FOUND	FOUND	FOUND	FOUND	FOUND
VFG000501(gb|NP_460365)	type III secretion system hydrophilic translocator, pore protein SseC [TTSS(SPI-2 encode)]	NF	FOUND	FOUND	FOUND	FOUND	FOUND	FOUND	FOUND	FOUND	FOUND	FOUND	FOUND	FOUND	FOUND	FOUND	FOUND	FOUND	FOUND	FOUND	FOUND	FOUND	FOUND	FOUND	FOUND	FOUND	FOUND	FOUND	FOUND	FOUND	FOUND	FOUND	FOUND	FOUND	FOUND	FOUND	FOUND	FOUND	FOUND	FOUND	FOUND	FOUND	FOUND	FOUND	FOUND	FOUND	FOUND	FOUND	FOUND
VFG000502(gb|NP_460366)	type III secretion system hydrophilic translocator, pore protein SseD [TTSS(SPI-2 encode)]	NF	FOUND	FOUND	FOUND	FOUND	FOUND	FOUND	FOUND	FOUND	FOUND	FOUND	FOUND	FOUND	FOUND	FOUND	FOUND	FOUND	FOUND	FOUND	FOUND	FOUND	FOUND	FOUND	FOUND	FOUND	FOUND	FOUND	FOUND	FOUND	FOUND	FOUND	FOUND	FOUND	FOUND	FOUND	FOUND	FOUND	FOUND	FOUND	FOUND	FOUND	FOUND	FOUND	FOUND	FOUND	FOUND	FOUND	FOUND
VFG000503(gb|NP_460367)	type III secretion system effector SseE [TTSS(SPI-2 encode)]	NF	FOUND	FOUND	FOUND	FOUND	FOUND	FOUND	FOUND	FOUND	FOUND	FOUND	FOUND	FOUND	FOUND	FOUND	FOUND	FOUND	FOUND	FOUND	FOUND	FOUND	FOUND	FOUND	FOUND	FOUND	FOUND	FOUND	FOUND	FOUND	FOUND	FOUND	FOUND	FOUND	FOUND	FOUND	FOUND	FOUND	FOUND	FOUND	FOUND	FOUND	FOUND	FOUND	FOUND	FOUND	FOUND	FOUND	FOUND
VFG000504(gb|NP_460368)	chaperone for sseF [SPI-2 encoded T3SS (SS021)]	NF	FOUND	FOUND	FOUND	FOUND	FOUND	FOUND	FOUND	FOUND	FOUND	FOUND	FOUND	FOUND	FOUND	FOUND	FOUND	FOUND	FOUND	FOUND	FOUND	FOUND	FOUND	FOUND	FOUND	FOUND	FOUND	FOUND	FOUND	FOUND	FOUND	FOUND	FOUND	FOUND	FOUND	FOUND	FOUND	FOUND	FOUND	FOUND	FOUND	FOUND	FOUND	FOUND	FOUND	FOUND	FOUND	FOUND	FOUND
VFG000505(gb|NP_460369)	type III secretion system effector SseF [TTSS(SPI-2 encode)]	NF	FOUND	FOUND	FOUND	FOUND	FOUND	FOUND	FOUND	FOUND	FOUND	FOUND	FOUND	FOUND	FOUND	FOUND	FOUND	FOUND	FOUND	FOUND	FOUND	FOUND	FOUND	FOUND	FOUND	FOUND	FOUND	FOUND	FOUND	FOUND	FOUND	FOUND	FOUND	FOUND	FOUND	FOUND	FOUND	FOUND	FOUND	FOUND	FOUND	FOUND	FOUND	FOUND	FOUND	FOUND	FOUND	FOUND	FOUND
VFG000506(gb|NP_460370)	type III secretion system effector SseG [TTSS(SPI-2 encode)]	NF	FOUND	FOUND	FOUND	FOUND	FOUND	FOUND	FOUND	FOUND	FOUND	FOUND	FOUND	FOUND	FOUND	FOUND	FOUND	FOUND	FOUND	FOUND	FOUND	FOUND	FOUND	FOUND	FOUND	FOUND	FOUND	FOUND	FOUND	FOUND	FOUND	FOUND	FOUND	FOUND	FOUND	FOUND	FOUND	FOUND	FOUND	FOUND	FOUND	FOUND	FOUND	FOUND	FOUND	FOUND	FOUND	FOUND	FOUND
VFG000507(gb|NP_460371)	type III secretion system needle filament protein SsaG [TTSS(SPI-2 encode)]	NF	FOUND	FOUND	FOUND	FOUND	FOUND	FOUND	FOUND	FOUND	FOUND	FOUND	FOUND	FOUND	FOUND	FOUND	FOUND	FOUND	FOUND	FOUND	FOUND	FOUND	FOUND	FOUND	FOUND	FOUND	FOUND	FOUND	FOUND	FOUND	FOUND	FOUND	FOUND	FOUND	FOUND	FOUND	FOUND	FOUND	FOUND	FOUND	FOUND	FOUND	FOUND	FOUND	FOUND	FOUND	FOUND	FOUND	FOUND
VFG000508(gb|NP_460372)	type III secretion system protein SsaH [TTSS(SPI-2 encode)]	NF	FOUND	FOUND	FOUND	FOUND	FOUND	FOUND	FOUND	FOUND	FOUND	FOUND	FOUND	FOUND	FOUND	FOUND	FOUND	FOUND	FOUND	FOUND	FOUND	FOUND	FOUND	FOUND	FOUND	FOUND	FOUND	FOUND	FOUND	FOUND	FOUND	FOUND	FOUND	FOUND	FOUND	FOUND	FOUND	FOUND	FOUND	FOUND	FOUND	FOUND	FOUND	FOUND	FOUND	FOUND	FOUND	FOUND	FOUND
VFG000509(gb|NP_460373)	type III secretion system inner rod protein SsaI [TTSS(SPI-2 encode)]	NF	FOUND	FOUND	FOUND	FOUND	FOUND	FOUND	FOUND	FOUND	FOUND	FOUND	FOUND	FOUND	FOUND	FOUND	FOUND	FOUND	FOUND	FOUND	FOUND	FOUND	FOUND	FOUND	FOUND	FOUND	FOUND	FOUND	FOUND	FOUND	FOUND	FOUND	FOUND	FOUND	FOUND	FOUND	FOUND	FOUND	FOUND	FOUND	FOUND	FOUND	FOUND	FOUND	FOUND	FOUND	FOUND	FOUND	FOUND
VFG000510(gb|NP_460374)	type III secretion system inner MS ring protein SsaJ [TTSS(SPI-2 encode)]	NF	FOUND	FOUND	FOUND	FOUND	FOUND	FOUND	FOUND	FOUND	FOUND	FOUND	FOUND	FOUND	FOUND	FOUND	FOUND	FOUND	FOUND	FOUND	FOUND	FOUND	FOUND	FOUND	FOUND	FOUND	FOUND	FOUND	FOUND	FOUND	FOUND	FOUND	FOUND	FOUND	FOUND	FOUND	FOUND	FOUND	FOUND	FOUND	FOUND	FOUND	FOUND	FOUND	FOUND	FOUND	FOUND	FOUND	FOUND
VFG000511(gb|NP_460376)	type III secretion system stator SsaK [TTSS(SPI-2 encode)]	NF	FOUND	FOUND	FOUND	FOUND	FOUND	FOUND	FOUND	FOUND	FOUND	FOUND	FOUND	FOUND	FOUND	FOUND	FOUND	FOUND	FOUND	FOUND	FOUND	FOUND	FOUND	FOUND	FOUND	FOUND	FOUND	FOUND	FOUND	FOUND	FOUND	FOUND	FOUND	FOUND	FOUND	FOUND	FOUND	FOUND	FOUND	FOUND	FOUND	FOUND	FOUND	FOUND	FOUND	FOUND	FOUND	FOUND	FOUND
VFG000512(gb|NP_460377)	type III secretion system gatekeeper SsaL [TTSS(SPI-2 encode)]	NF	FOUND	FOUND	FOUND	FOUND	FOUND	FOUND	FOUND	FOUND	FOUND	FOUND	FOUND	FOUND	FOUND	FOUND	FOUND	FOUND	FOUND	FOUND	FOUND	FOUND	FOUND	FOUND	FOUND	FOUND	FOUND	FOUND	FOUND	FOUND	FOUND	FOUND	FOUND	FOUND	FOUND	FOUND	FOUND	FOUND	FOUND	FOUND	FOUND	FOUND	FOUND	FOUND	FOUND	FOUND	FOUND	FOUND	FOUND
VFG000513(gb|NP_460378)	type III secretion system protein SsaM [TTSS(SPI-2 encode)]	NF	FOUND	FOUND	FOUND	FOUND	FOUND	FOUND	FOUND	FOUND	FOUND	FOUND	FOUND	FOUND	FOUND	FOUND	FOUND	FOUND	FOUND	FOUND	FOUND	FOUND	FOUND	FOUND	FOUND	FOUND	FOUND	FOUND	FOUND	FOUND	FOUND	FOUND	FOUND	FOUND	FOUND	FOUND	FOUND	FOUND	FOUND	FOUND	FOUND	FOUND	FOUND	FOUND	FOUND	FOUND	FOUND	FOUND	FOUND
VFG000514(gb|NP_460379)	type III secretion system major export apparatus protein ssaV [TTSS(SPI-2 encode)]	NF	FOUND	FOUND	FOUND	FOUND	FOUND	FOUND	FOUND	FOUND	FOUND	FOUND	FOUND	FOUND	FOUND	FOUND	FOUND	FOUND	FOUND	FOUND	FOUND	FOUND	FOUND	FOUND	FOUND	FOUND	FOUND	FOUND	FOUND	FOUND	FOUND	FOUND	FOUND	FOUND	FOUND	FOUND	FOUND	FOUND	FOUND	FOUND	FOUND	FOUND	FOUND	FOUND	FOUND	FOUND	FOUND	FOUND	FOUND
VFG000515(gb|NP_460380)	type III secretion system ATPase SsaN [TTSS(SPI-2 encode)]	NF	FOUND	FOUND	FOUND	FOUND	FOUND	FOUND	FOUND	FOUND	FOUND	FOUND	FOUND	FOUND	FOUND	FOUND	FOUND	FOUND	FOUND	FOUND	FOUND	FOUND	FOUND	FOUND	FOUND	FOUND	FOUND	FOUND	FOUND	FOUND	FOUND	FOUND	FOUND	FOUND	FOUND	FOUND	FOUND	FOUND	FOUND	FOUND	FOUND	FOUND	FOUND	FOUND	FOUND	FOUND	FOUND	FOUND	FOUND
VFG000516(gb|NP_460381)	type III secretion system stalk protein SsaO [TTSS(SPI-2 encode)]	NF	FOUND	FOUND	FOUND	FOUND	FOUND	FOUND	FOUND	FOUND	FOUND	FOUND	FOUND	FOUND	FOUND	FOUND	FOUND	FOUND	FOUND	FOUND	FOUND	FOUND	FOUND	FOUND	FOUND	FOUND	FOUND	FOUND	FOUND	FOUND	FOUND	FOUND	FOUND	FOUND	FOUND	FOUND	FOUND	FOUND	FOUND	FOUND	FOUND	FOUND	FOUND	FOUND	FOUND	FOUND	FOUND	FOUND	FOUND
VFG000517(gb|NP_460382)	type III secretion system needle length regulator SsaP [TTSS(SPI-2 encode)]	NF	FOUND	FOUND	FOUND	FOUND	FOUND	FOUND	FOUND	FOUND	FOUND	FOUND	FOUND	FOUND	FOUND	FOUND	FOUND	FOUND	FOUND	FOUND	FOUND	FOUND	FOUND	FOUND	FOUND	FOUND	FOUND	FOUND	FOUND	FOUND	FOUND	FOUND	FOUND	FOUND	FOUND	FOUND	FOUND	FOUND	FOUND	FOUND	FOUND	FOUND	FOUND	FOUND	FOUND	FOUND	FOUND	FOUND	FOUND
VFG000518(gb|NP_460383)	type III secretion system C ring protein SsaQ [TTSS(SPI-2 encode)]	NF	FOUND	FOUND	FOUND	FOUND	FOUND	FOUND	FOUND	FOUND	FOUND	FOUND	FOUND	FOUND	FOUND	FOUND	FOUND	FOUND	FOUND	FOUND	FOUND	FOUND	FOUND	FOUND	FOUND	FOUND	FOUND	FOUND	FOUND	FOUND	FOUND	FOUND	FOUND	FOUND	FOUND	FOUND	FOUND	FOUND	FOUND	FOUND	FOUND	FOUND	FOUND	FOUND	FOUND	FOUND	FOUND	FOUND	FOUND
VFG000519(gb|NP_460384)	type III secretion system minor export apparatus protein SsaR [TTSS(SPI-2 encode)]	NF	FOUND	FOUND	FOUND	FOUND	FOUND	FOUND	FOUND	FOUND	FOUND	FOUND	FOUND	FOUND	FOUND	FOUND	FOUND	FOUND	FOUND	FOUND	FOUND	FOUND	FOUND	FOUND	FOUND	FOUND	FOUND	FOUND	FOUND	FOUND	FOUND	FOUND	FOUND	FOUND	FOUND	FOUND	FOUND	FOUND	FOUND	FOUND	FOUND	FOUND	FOUND	FOUND	FOUND	FOUND	FOUND	FOUND	FOUND
VFG000520(gb|NP_460385)	type III secretion system minor export apparatus protein SsaS [TTSS(SPI-2 encode)]	NF	FOUND	FOUND	FOUND	FOUND	FOUND	FOUND	FOUND	FOUND	FOUND	FOUND	FOUND	FOUND	FOUND	FOUND	FOUND	FOUND	FOUND	FOUND	FOUND	FOUND	FOUND	FOUND	FOUND	FOUND	FOUND	FOUND	FOUND	FOUND	FOUND	FOUND	FOUND	FOUND	FOUND	FOUND	FOUND	FOUND	FOUND	FOUND	FOUND	FOUND	FOUND	FOUND	FOUND	FOUND	FOUND	FOUND	FOUND
VFG000521(gb|NP_460386)	type III secretion system minor export apparatus protein SsaT [TTSS(SPI-2 encode)]	NF	FOUND	FOUND	FOUND	FOUND	FOUND	FOUND	FOUND	FOUND	FOUND	FOUND	FOUND	FOUND	FOUND	FOUND	FOUND	FOUND	FOUND	FOUND	FOUND	FOUND	FOUND	FOUND	FOUND	FOUND	FOUND	FOUND	FOUND	FOUND	FOUND	FOUND	FOUND	FOUND	FOUND	FOUND	FOUND	FOUND	FOUND	FOUND	FOUND	FOUND	FOUND	FOUND	FOUND	FOUND	FOUND	FOUND	FOUND
VFG000522(gb|NP_460387)	type III secretion system export apparatus switch protein SsaU [TTSS(SPI-2 encode)]	NF	FOUND	FOUND	FOUND	FOUND	FOUND	FOUND	FOUND	FOUND	FOUND	FOUND	FOUND	FOUND	FOUND	FOUND	FOUND	FOUND	FOUND	FOUND	FOUND	FOUND	FOUND	FOUND	FOUND	FOUND	FOUND	FOUND	FOUND	FOUND	FOUND	FOUND	FOUND	FOUND	FOUND	FOUND	FOUND	FOUND	FOUND	FOUND	FOUND	FOUND	FOUND	FOUND	FOUND	FOUND	FOUND	FOUND	FOUND
VFG000529(gb|NP_461786)	type III secretion system effector AvrA, acetyltransferease [TTSS(SPI-1 encode)]	NF	FOUND	FOUND	FOUND	FOUND	FOUND	FOUND	FOUND	FOUND	FOUND	FOUND	FOUND	FOUND	FOUND	FOUND	FOUND	FOUND	FOUND	FOUND	FOUND	FOUND	FOUND	FOUND	FOUND	FOUND	FOUND	FOUND	FOUND	FOUND	FOUND	FOUND	FOUND	FOUND	FOUND	FOUND	FOUND	FOUND	FOUND	FOUND	FOUND	FOUND	FOUND	FOUND	FOUND	FOUND	FOUND	FOUND	FOUND
VFG000532(gb|NP_461790)	type III secretion system stator OrgB [TTSS(SPI-1 encode)]	NF	FOUND	FOUND	FOUND	FOUND	FOUND	FOUND	FOUND	FOUND	FOUND	FOUND	FOUND	FOUND	FOUND	FOUND	FOUND	FOUND	FOUND	FOUND	FOUND	FOUND	FOUND	FOUND	FOUND	FOUND	FOUND	FOUND	FOUND	FOUND	FOUND	FOUND	FOUND	FOUND	FOUND	FOUND	FOUND	FOUND	FOUND	FOUND	FOUND	FOUND	FOUND	FOUND	FOUND	FOUND	FOUND	FOUND	FOUND
VFG000533(gb|NP_461792)	type III secretion system inner MS ring protein PrgK [TTSS(SPI-1 encode)]	NF	FOUND	FOUND	FOUND	FOUND	FOUND	FOUND	FOUND	FOUND	FOUND	FOUND	FOUND	FOUND	FOUND	FOUND	FOUND	FOUND	FOUND	FOUND	FOUND	FOUND	FOUND	FOUND	FOUND	FOUND	FOUND	FOUND	FOUND	FOUND	FOUND	FOUND	FOUND	FOUND	FOUND	FOUND	FOUND	FOUND	FOUND	FOUND	FOUND	FOUND	FOUND	FOUND	FOUND	FOUND	FOUND	FOUND	FOUND
VFG000534(gb|NP_461793)	type III secretion system inner rod protein PrgJ [TTSS(SPI-1 encode)]	NF	FOUND	FOUND	FOUND	FOUND	FOUND	FOUND	FOUND	FOUND	FOUND	FOUND	FOUND	FOUND	FOUND	FOUND	FOUND	FOUND	FOUND	FOUND	FOUND	FOUND	FOUND	FOUND	FOUND	FOUND	FOUND	FOUND	FOUND	FOUND	FOUND	FOUND	FOUND	FOUND	FOUND	FOUND	FOUND	FOUND	FOUND	FOUND	FOUND	FOUND	FOUND	FOUND	FOUND	FOUND	FOUND	FOUND	FOUND
VFG000535(gb|NP_461794)	type III secretion system needle filament protein PrgI [TTSS(SPI-1 encode)]	NF	FOUND	FOUND	FOUND	FOUND	FOUND	FOUND	FOUND	FOUND	FOUND	FOUND	FOUND	FOUND	FOUND	FOUND	FOUND	FOUND	FOUND	FOUND	FOUND	FOUND	FOUND	FOUND	FOUND	FOUND	FOUND	FOUND	FOUND	FOUND	FOUND	FOUND	FOUND	FOUND	FOUND	FOUND	FOUND	FOUND	FOUND	FOUND	FOUND	FOUND	FOUND	FOUND	FOUND	FOUND	FOUND	FOUND	FOUND
VFG000536(gb|NP_461795)	type III secretion system outer MS ring protein PrgH [TTSS(SPI-1 encode)]	NF	FOUND	FOUND	FOUND	FOUND	FOUND	FOUND	FOUND	FOUND	FOUND	FOUND	FOUND	FOUND	FOUND	FOUND	FOUND	FOUND	FOUND	FOUND	FOUND	FOUND	FOUND	FOUND	FOUND	FOUND	FOUND	FOUND	FOUND	FOUND	FOUND	FOUND	FOUND	FOUND	FOUND	FOUND	FOUND	FOUND	FOUND	FOUND	FOUND	FOUND	FOUND	FOUND	FOUND	FOUND	FOUND	FOUND	FOUND
VFG000540(gb|NP_461799)	type III secretion system effector SptP, tyrosine phosphatase and GTPase-activating protein [TTSS(SPI-1 encode)]	NF	FOUND	FOUND	FOUND	FOUND	FOUND	FOUND	FOUND	FOUND	FOUND	FOUND	FOUND	FOUND	FOUND	FOUND	FOUND	FOUND	FOUND	FOUND	FOUND	FOUND	FOUND	FOUND	FOUND	FOUND	FOUND	FOUND	FOUND	FOUND	FOUND	FOUND	FOUND	FOUND	FOUND	FOUND	FOUND	FOUND	FOUND	FOUND	FOUND	FOUND	FOUND	FOUND	FOUND	FOUND	FOUND	FOUND	FOUND
VFG000541(gb|NP_461800)	chaparone for SptP [TTSS(SPI-1 encode)]	NF	FOUND	FOUND	FOUND	FOUND	FOUND	FOUND	FOUND	FOUND	FOUND	FOUND	FOUND	FOUND	FOUND	FOUND	FOUND	FOUND	FOUND	FOUND	FOUND	FOUND	FOUND	FOUND	FOUND	FOUND	FOUND	FOUND	FOUND	FOUND	FOUND	FOUND	FOUND	FOUND	FOUND	FOUND	FOUND	FOUND	FOUND	FOUND	FOUND	FOUND	FOUND	FOUND	FOUND	FOUND	FOUND	FOUND	FOUND
VFG000543(gb|NP_461803)	type III secretion system effector SipA, actin polymerizing activity [TTSS(SPI-1 encode)]	NF	FOUND	FOUND	FOUND	FOUND	FOUND	FOUND	FOUND	FOUND	FOUND	FOUND	FOUND	FOUND	FOUND	FOUND	FOUND	FOUND	FOUND	FOUND	FOUND	FOUND	FOUND	FOUND	FOUND	FOUND	FOUND	FOUND	FOUND	FOUND	FOUND	FOUND	FOUND	FOUND	FOUND	FOUND	FOUND	FOUND	FOUND	FOUND	FOUND	FOUND	FOUND	FOUND	FOUND	FOUND	FOUND	FOUND	FOUND
VFG000544(gb|NP_461804)	type III secretion system hydrophilic translocator, needle tip protein SipD [TTSS(SPI-1 encode)]	NF	FOUND	FOUND	FOUND	FOUND	FOUND	FOUND	FOUND	FOUND	FOUND	FOUND	FOUND	FOUND	FOUND	FOUND	FOUND	FOUND	FOUND	FOUND	FOUND	FOUND	FOUND	FOUND	FOUND	FOUND	FOUND	FOUND	FOUND	FOUND	FOUND	FOUND	FOUND	FOUND	FOUND	FOUND	FOUND	FOUND	FOUND	FOUND	FOUND	FOUND	FOUND	FOUND	FOUND	FOUND	FOUND	FOUND	FOUND
VFG000545(gb|NP_461805)	type III secretion system hydrophilic translocator, pore protein SipC [TTSS(SPI-1 encode)]	NF	FOUND	FOUND	FOUND	FOUND	FOUND	FOUND	FOUND	FOUND	FOUND	FOUND	FOUND	FOUND	FOUND	FOUND	FOUND	FOUND	FOUND	FOUND	FOUND	FOUND	FOUND	FOUND	FOUND	FOUND	FOUND	FOUND	FOUND	FOUND	FOUND	FOUND	FOUND	FOUND	FOUND	FOUND	FOUND	FOUND	FOUND	FOUND	FOUND	FOUND	FOUND	FOUND	FOUND	FOUND	FOUND	FOUND	FOUND
VFG000546(gb|NP_461806)	type III secretion system hydrophilic translocator, pore protein SipB [TTSS(SPI-1 encode)]	NF	FOUND	FOUND	FOUND	FOUND	FOUND	FOUND	FOUND	FOUND	FOUND	FOUND	FOUND	FOUND	FOUND	FOUND	FOUND	FOUND	FOUND	FOUND	FOUND	FOUND	FOUND	FOUND	FOUND	FOUND	FOUND	FOUND	FOUND	FOUND	FOUND	FOUND	FOUND	FOUND	FOUND	FOUND	FOUND	FOUND	FOUND	FOUND	FOUND	FOUND	FOUND	FOUND	FOUND	FOUND	FOUND	FOUND	FOUND
VFG000547(gb|NP_461807)	chaparone for SipC and SipB [TTSS(SPI-1 encode)]	NF	FOUND	FOUND	FOUND	FOUND	FOUND	FOUND	FOUND	FOUND	FOUND	FOUND	FOUND	FOUND	FOUND	FOUND	FOUND	FOUND	FOUND	FOUND	FOUND	FOUND	FOUND	FOUND	FOUND	FOUND	FOUND	FOUND	FOUND	FOUND	FOUND	FOUND	FOUND	FOUND	FOUND	FOUND	FOUND	FOUND	FOUND	FOUND	FOUND	FOUND	FOUND	FOUND	FOUND	FOUND	FOUND	FOUND	FOUND
VFG000548(gb|NP_461808)	type III secretion system export apparatus switch protein SpaS [TTSS(SPI-1 encode)]	NF	FOUND	FOUND	FOUND	FOUND	FOUND	FOUND	FOUND	FOUND	FOUND	FOUND	FOUND	FOUND	FOUND	FOUND	FOUND	FOUND	FOUND	FOUND	FOUND	FOUND	FOUND	FOUND	FOUND	FOUND	FOUND	FOUND	FOUND	FOUND	FOUND	FOUND	FOUND	FOUND	FOUND	FOUND	FOUND	FOUND	FOUND	FOUND	FOUND	FOUND	FOUND	FOUND	FOUND	FOUND	FOUND	FOUND	FOUND
VFG000549(gb|NP_461809)	type III secretion system minor export apparatus protein SpaR [TTSS(SPI-1 encode)]	NF	FOUND	FOUND	FOUND	FOUND	FOUND	FOUND	FOUND	FOUND	FOUND	FOUND	FOUND	FOUND	FOUND	FOUND	FOUND	FOUND	FOUND	FOUND	FOUND	FOUND	FOUND	FOUND	FOUND	FOUND	FOUND	FOUND	FOUND	FOUND	FOUND	FOUND	FOUND	FOUND	FOUND	FOUND	FOUND	FOUND	FOUND	FOUND	FOUND	FOUND	FOUND	FOUND	FOUND	FOUND	FOUND	FOUND	FOUND
VFG000550(gb|NP_461810)	type III secretion system minor export apparatus protein SpaQ [TTSS(SPI-1 encode)]	NF	FOUND	FOUND	FOUND	FOUND	FOUND	FOUND	FOUND	FOUND	FOUND	FOUND	FOUND	FOUND	FOUND	FOUND	FOUND	FOUND	FOUND	FOUND	FOUND	FOUND	FOUND	FOUND	FOUND	FOUND	FOUND	FOUND	FOUND	FOUND	FOUND	FOUND	FOUND	FOUND	FOUND	FOUND	FOUND	FOUND	FOUND	FOUND	FOUND	FOUND	FOUND	FOUND	FOUND	FOUND	FOUND	FOUND	FOUND
VFG000551(gb|NP_461811)	type III secretion system minor export apparatus protein SpaP [TTSS(SPI-1 encode)]	NF	FOUND	FOUND	FOUND	FOUND	FOUND	FOUND	FOUND	FOUND	FOUND	FOUND	FOUND	FOUND	FOUND	FOUND	FOUND	FOUND	FOUND	FOUND	FOUND	FOUND	FOUND	FOUND	FOUND	FOUND	FOUND	FOUND	FOUND	FOUND	FOUND	FOUND	FOUND	FOUND	FOUND	FOUND	FOUND	FOUND	FOUND	FOUND	FOUND	FOUND	FOUND	FOUND	FOUND	FOUND	FOUND	FOUND	FOUND
VFG000552(gb|NP_461812)	type III secretion system C ring protein SpaO [TTSS(SPI-1 encode)]	NF	FOUND	FOUND	FOUND	FOUND	FOUND	FOUND	FOUND	FOUND	FOUND	FOUND	FOUND	FOUND	FOUND	FOUND	FOUND	FOUND	FOUND	FOUND	FOUND	FOUND	FOUND	FOUND	FOUND	FOUND	FOUND	FOUND	FOUND	FOUND	FOUND	FOUND	FOUND	FOUND	FOUND	FOUND	FOUND	FOUND	FOUND	FOUND	FOUND	FOUND	FOUND	FOUND	FOUND	FOUND	FOUND	FOUND	FOUND
VFG000553(gb|NP_461813)	type III secretion system needle length regulator InvJ [TTSS(SPI-1 encode)]	NF	FOUND	FOUND	FOUND	FOUND	FOUND	FOUND	FOUND	FOUND	FOUND	FOUND	FOUND	FOUND	FOUND	FOUND	FOUND	FOUND	FOUND	FOUND	FOUND	FOUND	FOUND	FOUND	FOUND	FOUND	FOUND	FOUND	FOUND	FOUND	FOUND	FOUND	FOUND	FOUND	FOUND	FOUND	FOUND	FOUND	FOUND	FOUND	FOUND	FOUND	FOUND	FOUND	FOUND	FOUND	FOUND	FOUND	FOUND
VFG000554(gb|NP_461814)	type III secretion system stalk protein InvI [TTSS(SPI-1 encode)]	NF	FOUND	FOUND	FOUND	FOUND	FOUND	FOUND	FOUND	FOUND	FOUND	FOUND	FOUND	FOUND	FOUND	FOUND	FOUND	FOUND	FOUND	FOUND	FOUND	FOUND	FOUND	FOUND	FOUND	FOUND	FOUND	FOUND	FOUND	FOUND	FOUND	FOUND	FOUND	FOUND	FOUND	FOUND	FOUND	FOUND	FOUND	FOUND	FOUND	FOUND	FOUND	FOUND	FOUND	FOUND	FOUND	FOUND	FOUND
VFG000555(gb|NP_461815)	type III secretion system ATPase InvC [TTSS(SPI-1 encode)]	NF	FOUND	FOUND	FOUND	FOUND	FOUND	FOUND	FOUND	FOUND	FOUND	FOUND	FOUND	FOUND	FOUND	FOUND	FOUND	FOUND	FOUND	FOUND	FOUND	FOUND	FOUND	FOUND	FOUND	FOUND	FOUND	FOUND	FOUND	FOUND	FOUND	FOUND	FOUND	FOUND	FOUND	FOUND	FOUND	FOUND	FOUND	FOUND	FOUND	FOUND	FOUND	FOUND	FOUND	FOUND	FOUND	FOUND	FOUND
VFG000556(gb|NP_461816)	type III secretion system protein InvB [TTSS(SPI-1 encode)]	NF	FOUND	FOUND	FOUND	FOUND	FOUND	FOUND	FOUND	FOUND	FOUND	FOUND	FOUND	FOUND	FOUND	FOUND	FOUND	FOUND	FOUND	FOUND	FOUND	FOUND	FOUND	FOUND	FOUND	FOUND	FOUND	FOUND	FOUND	FOUND	FOUND	FOUND	FOUND	FOUND	FOUND	FOUND	FOUND	FOUND	FOUND	FOUND	FOUND	FOUND	FOUND	FOUND	FOUND	FOUND	FOUND	FOUND	FOUND
VFG000557(gb|NP_461817)	type III secretion system major export apparatus protein InvA [TTSS(SPI-1 encode)]	NF	FOUND	FOUND	FOUND	FOUND	FOUND	FOUND	FOUND	FOUND	FOUND	FOUND	FOUND	FOUND	FOUND	FOUND	FOUND	FOUND	FOUND	FOUND	FOUND	FOUND	FOUND	FOUND	FOUND	FOUND	FOUND	FOUND	FOUND	FOUND	FOUND	FOUND	FOUND	FOUND	FOUND	FOUND	FOUND	FOUND	FOUND	FOUND	FOUND	FOUND	FOUND	FOUND	FOUND	FOUND	FOUND	FOUND	FOUND
VFG000558(gb|NP_461818)	type III secretion system gatekeeper invE [TTSS(SPI-1 encode)]	NF	FOUND	FOUND	FOUND	FOUND	FOUND	FOUND	FOUND	FOUND	FOUND	FOUND	FOUND	FOUND	FOUND	FOUND	FOUND	FOUND	FOUND	FOUND	FOUND	FOUND	FOUND	FOUND	FOUND	FOUND	FOUND	FOUND	FOUND	FOUND	FOUND	FOUND	FOUND	FOUND	FOUND	FOUND	FOUND	FOUND	FOUND	FOUND	FOUND	FOUND	FOUND	FOUND	FOUND	FOUND	FOUND	FOUND	FOUND
VFG000559(gb|NP_461819)	type III secretion system secretin invG [TTSS(SPI-1 encode)]	NF	FOUND	FOUND	FOUND	FOUND	FOUND	FOUND	FOUND	FOUND	FOUND	FOUND	FOUND	FOUND	FOUND	FOUND	FOUND	FOUND	FOUND	FOUND	FOUND	FOUND	FOUND	FOUND	FOUND	FOUND	FOUND	FOUND	FOUND	FOUND	FOUND	FOUND	FOUND	FOUND	FOUND	FOUND	FOUND	FOUND	FOUND	FOUND	FOUND	FOUND	FOUND	FOUND	FOUND	FOUND	FOUND	FOUND	FOUND
VFG000560(gb|NP_461820)	type III secretion system regulatory protein InvF [TTSS(SPI-1 encode)]	NF	FOUND	FOUND	FOUND	FOUND	FOUND	FOUND	FOUND	FOUND	FOUND	FOUND	FOUND	FOUND	FOUND	FOUND	FOUND	FOUND	FOUND	FOUND	FOUND	FOUND	FOUND	FOUND	FOUND	FOUND	FOUND	FOUND	FOUND	FOUND	FOUND	FOUND	FOUND	FOUND	FOUND	FOUND	FOUND	FOUND	FOUND	FOUND	FOUND	FOUND	FOUND	FOUND	FOUND	FOUND	FOUND	FOUND	FOUND
VFG000561(gb|NP_461821)	type III secretion system pilotin invG [TTSS(SPI-1 encode)]	NF	FOUND	FOUND	FOUND	FOUND	FOUND	FOUND	FOUND	FOUND	FOUND	FOUND	FOUND	FOUND	FOUND	FOUND	FOUND	FOUND	FOUND	FOUND	FOUND	FOUND	FOUND	FOUND	FOUND	FOUND	FOUND	FOUND	FOUND	FOUND	FOUND	FOUND	FOUND	FOUND	FOUND	FOUND	FOUND	FOUND	FOUND	FOUND	FOUND	FOUND	FOUND	FOUND	FOUND	FOUND	FOUND	FOUND	FOUND
VFG000574(gb|NP_462662)	Mg2+ transport protein [MgtBC (VF0106)]	NF	FOUND	FOUND	FOUND	FOUND	FOUND	FOUND	FOUND	FOUND	FOUND	FOUND	FOUND	FOUND	FOUND	FOUND	FOUND	FOUND	FOUND	FOUND	FOUND	FOUND	FOUND	FOUND	FOUND	FOUND	FOUND	FOUND	FOUND	FOUND	FOUND	FOUND	FOUND	FOUND	FOUND	FOUND	FOUND	FOUND	FOUND	FOUND	FOUND	FOUND	FOUND	FOUND	FOUND	FOUND	FOUND	FOUND	FOUND
VFG000575(gb|NP_462663)	Mg2+ transport protein [MgtBC (VF0106)]	NF	FOUND	FOUND	FOUND	FOUND	FOUND	FOUND	FOUND	FOUND	FOUND	FOUND	FOUND	FOUND	FOUND	FOUND	FOUND	FOUND	FOUND	FOUND	FOUND	FOUND	FOUND	FOUND	FOUND	FOUND	FOUND	FOUND	FOUND	FOUND	FOUND	FOUND	FOUND	FOUND	FOUND	FOUND	FOUND	FOUND	FOUND	FOUND	FOUND	FOUND	FOUND	FOUND	FOUND	FOUND	FOUND	FOUND	FOUND
VFG000589(gb|NP_460061)	type III secretion system effector PipB [SPI-2 encoded T3SS (SS021)]	NF	FOUND	FOUND	FOUND	FOUND	FOUND	FOUND	FOUND	FOUND	FOUND	FOUND	FOUND	FOUND	FOUND	FOUND	FOUND	FOUND	FOUND	FOUND	FOUND	FOUND	FOUND	FOUND	FOUND	FOUND	FOUND	FOUND	FOUND	FOUND	FOUND	FOUND	FOUND	FOUND	FOUND	FOUND	FOUND	FOUND	FOUND	FOUND	FOUND	FOUND	FOUND	FOUND	FOUND	FOUND	FOUND	FOUND	FOUND
VFG000669(gb|NP_706257)	bactoprenol-linked glucose translocase/flippase [LPS (VF0124)]	NF	FOUND	FOUND	FOUND	FOUND	FOUND	FOUND	FOUND	FOUND	FOUND	FOUND	FOUND	FOUND	FOUND	FOUND	FOUND	FOUND	FOUND	FOUND	FOUND	FOUND	FOUND	FOUND	FOUND	FOUND	FOUND	FOUND	FOUND	FOUND	FOUND	FOUND	FOUND	FOUND	FOUND	FOUND	FOUND	FOUND	FOUND	FOUND	FOUND	FOUND	FOUND	FOUND	FOUND	FOUND	FOUND	FOUND	FOUND
VFG000923(gb|NP_752600)	ferrienterobactin outer membrane transporter [Enterobactin (VF0228)]	NF	FOUND	FOUND	FOUND	FOUND	FOUND	FOUND	FOUND	FOUND	NF	FOUND	FOUND	FOUND	FOUND	FOUND	FOUND	FOUND	FOUND	FOUND	FOUND	FOUND	FOUND	FOUND	FOUND	FOUND	FOUND	FOUND	FOUND	FOUND	FOUND	FOUND	FOUND	FOUND	FOUND	FOUND	FOUND	FOUND	FOUND	FOUND	FOUND	FOUND	FOUND	FOUND	FOUND	FOUND	FOUND	FOUND	FOUND
VFG000928(gb|NP_752607)	iron-enterobactin ABC transporter permease [Enterobactin (VF0228)]	NF	FOUND	FOUND	FOUND	FOUND	FOUND	FOUND	FOUND	FOUND	FOUND	FOUND	FOUND	FOUND	FOUND	FOUND	FOUND	FOUND	FOUND	FOUND	FOUND	FOUND	FOUND	FOUND	FOUND	FOUND	FOUND	FOUND	FOUND	FOUND	FOUND	FOUND	FOUND	FOUND	FOUND	FOUND	FOUND	FOUND	FOUND	FOUND	FOUND	FOUND	FOUND	FOUND	FOUND	FOUND	FOUND	FOUND	FOUND
VFG000930(gb|NP_752604)	enterobactin synthase multienzyme complex component, ATP-dependent [Enterobactin (VF0228)]	NF	FOUND	FOUND	FOUND	FOUND	FOUND	FOUND	FOUND	FOUND	FOUND	FOUND	FOUND	FOUND	FOUND	FOUND	FOUND	FOUND	FOUND	FOUND	FOUND	FOUND	FOUND	FOUND	FOUND	FOUND	FOUND	FOUND	FOUND	FOUND	FOUND	FOUND	FOUND	FOUND	FOUND	FOUND	FOUND	FOUND	FOUND	FOUND	FOUND	FOUND	FOUND	FOUND	FOUND	FOUND	FOUND	FOUND	FOUND
VFG000932(gb|NP_752612)	2,3-dihydroxybenzoate-AMP ligase component of enterobactin synthase multienzyme complex [Enterobactin (VF0228)]	NF	FOUND	FOUND	FOUND	FOUND	FOUND	FOUND	FOUND	FOUND	FOUND	FOUND	FOUND	FOUND	FOUND	FOUND	FOUND	FOUND	FOUND	FOUND	FOUND	FOUND	FOUND	FOUND	FOUND	FOUND	FOUND	FOUND	FOUND	FOUND	FOUND	FOUND	FOUND	FOUND	FOUND	FOUND	FOUND	FOUND	FOUND	FOUND	FOUND	FOUND	FOUND	FOUND	FOUND	FOUND	FOUND	FOUND	FOUND
VFG000935(gb|NP_753164)	salmochelin receptor IroN [IroN (VF0230)]	NF	FOUND	FOUND	FOUND	FOUND	FOUND	FOUND	FOUND	FOUND	FOUND	FOUND	FOUND	FOUND	FOUND	FOUND	FOUND	FOUND	FOUND	FOUND	FOUND	FOUND	FOUND	FOUND	FOUND	FOUND	FOUND	FOUND	FOUND	FOUND	FOUND	FOUND	FOUND	FOUND	FOUND	FOUND	FOUND	FOUND	FOUND	FOUND	FOUND	FOUND	FOUND	FOUND	FOUND	FOUND	FOUND	FOUND	FOUND
VFG000936(gb|NP_755498)	ferric aerobactin receptor precusor IutA [Aerobactin (VF0229)]	NF	NF	NF	NF	NF	NF	NF	NF	NF	NF	NF	NF	NF	NF	NF	NF	NF	NF	NF	NF	NF	NF	NF	NF	NF	NF	NF	NF	NF	NF	NF	NF	NF	NF	NF	NF	NF	NF	NF	NF	NF	NF	NF	NF	NF	NF	NF	NF
VFG000937(gb|NP_755499)	L-lysine 6-monooxygenase IucD [Aerobactin (VF0229)]	NF	NF	NF	NF	NF	NF	NF	NF	NF	NF	NF	NF	NF	NF	NF	NF	NF	NF	NF	NF	NF	NF	NF	NF	NF	NF	NF	NF	NF	NF	NF	NF	NF	NF	NF	NF	NF	NF	NF	NF	NF	NF	NF	NF	NF	NF	NF	NF
VFG000938(gb|NP_755500)	aerobactin siderophore biosynthesis protein IucC [Aerobactin (VF0229)]	NF	NF	NF	NF	NF	NF	NF	NF	NF	NF	NF	NF	NF	NF	NF	NF	NF	NF	NF	NF	NF	NF	NF	NF	NF	NF	NF	NF	NF	NF	NF	NF	NF	NF	NF	NF	NF	NF	NF	NF	NF	NF	NF	NF	NF	NF	NF	NF
VFG000939(gb|NP_755501)	aerobactin siderophore biosynthesis protein IucB [Aerobactin (VF0229)]	NF	NF	NF	NF	NF	NF	NF	NF	NF	NF	NF	NF	NF	NF	NF	NF	NF	NF	NF	NF	NF	NF	NF	NF	NF	NF	NF	NF	NF	NF	NF	NF	NF	NF	NF	NF	NF	NF	NF	NF	NF	NF	NF	NF	NF	NF	NF	NF
VFG000940(gb|NP_755502)	aerobactin siderophore biosynthesis protein IucD [Aerobactin (VF0229)]	NF	NF	NF	NF	NF	NF	NF	NF	NF	NF	NF	NF	NF	NF	NF	NF	NF	NF	NF	NF	NF	NF	NF	NF	NF	NF	NF	NF	NF	NF	NF	NF	NF	NF	NF	NF	NF	NF	NF	NF	NF	NF	NF	NF	NF	NF	NF	NF
VFG001443(gb|AAF37887)	outer membrane protein A [OmpA (VF0236)]	NF	FOUND	FOUND	FOUND	FOUND	FOUND	FOUND	FOUND	FOUND	FOUND	FOUND	FOUND	FOUND	FOUND	FOUND	FOUND	FOUND	FOUND	FOUND	FOUND	FOUND	FOUND	FOUND	FOUND	FOUND	FOUND	FOUND	FOUND	FOUND	FOUND	FOUND	FOUND	FOUND	FOUND	FOUND	FOUND	FOUND	FOUND	FOUND	FOUND	FOUND	FOUND	FOUND	FOUND	FOUND	FOUND	FOUND	FOUND
VFG002302(gb|NP_461708)	antimicrobial peptide resistance protein Mig-14 [Mig-14 (VF0395)]	NF	FOUND	FOUND	FOUND	FOUND	FOUND	FOUND	FOUND	FOUND	FOUND	FOUND	FOUND	FOUND	FOUND	FOUND	FOUND	FOUND	FOUND	FOUND	FOUND	FOUND	FOUND	FOUND	FOUND	FOUND	FOUND	FOUND	FOUND	FOUND	FOUND	FOUND	FOUND	FOUND	FOUND	FOUND	FOUND	FOUND	FOUND	FOUND	FOUND	FOUND	FOUND	FOUND	FOUND	FOUND	FOUND	FOUND	FOUND
VFG002304(gb|NP_462656)	putative autotransporter [MisL (VF0397)]	NF	FOUND	FOUND	FOUND	FOUND	FOUND	FOUND	FOUND	FOUND	FOUND	FOUND	FOUND	FOUND	FOUND	FOUND	FOUND	FOUND	FOUND	FOUND	FOUND	FOUND	FOUND	FOUND	FOUND	FOUND	FOUND	FOUND	FOUND	FOUND	FOUND	FOUND	FOUND	FOUND	FOUND	FOUND	FOUND	FOUND	FOUND	FOUND	FOUND	FOUND	FOUND	FOUND	FOUND	FOUND	FOUND	FOUND	FOUND
VFG002305(gb|NP_461448)	AIDA autotransporter-like protein [ShdA (VF0398)]	NF	FOUND	FOUND	FOUND	FOUND	FOUND	FOUND	FOUND	FOUND	FOUND	FOUND	FOUND	FOUND	FOUND	FOUND	FOUND	FOUND	FOUND	FOUND	FOUND	FOUND	FOUND	FOUND	FOUND	FOUND	FOUND	FOUND	FOUND	FOUND	FOUND	FOUND	FOUND	FOUND	FOUND	FOUND	FOUND	FOUND	FOUND	FOUND	FOUND	FOUND	FOUND	FOUND	FOUND	FOUND	FOUND	FOUND	FOUND
VFG002306(gb|NP_461449)	putative outer membrane protein [RatB (VF0399)]	NF	FOUND	FOUND	FOUND	FOUND	FOUND	FOUND	FOUND	FOUND	FOUND	FOUND	FOUND	FOUND	FOUND	FOUND	FOUND	FOUND	FOUND	FOUND	FOUND	FOUND	FOUND	FOUND	FOUND	FOUND	FOUND	FOUND	FOUND	FOUND	FOUND	FOUND	FOUND	FOUND	FOUND	FOUND	FOUND	FOUND	FOUND	FOUND	FOUND	FOUND	FOUND	FOUND	FOUND	FOUND	FOUND	FOUND	FOUND
VFG002307(gb|NP_461452)	intimin-like protein [SinH (VF0400)]	NF	FOUND	FOUND	FOUND	FOUND	FOUND	FOUND	FOUND	FOUND	FOUND	FOUND	FOUND	FOUND	FOUND	FOUND	FOUND	FOUND	FOUND	FOUND	FOUND	FOUND	FOUND	FOUND	FOUND	FOUND	FOUND	FOUND	FOUND	FOUND	FOUND	FOUND	FOUND	FOUND	FOUND	FOUND	FOUND	FOUND	FOUND	FOUND	FOUND	FOUND	FOUND	FOUND	FOUND	FOUND	FOUND	FOUND	FOUND
VFG002319(gb|YP_001006726)	flagellar biosynthesis sigma factor [Flagella (VF0394)]	NF	NF	NF	NF	NF	NF	NF	NF	NF	NF	NF	NF	NF	NF	NF	NF	NF	NF	NF	NF	NF	NF	NF	NF	NF	NF	NF	NF	NF	NF	NF	NF	NF	NF	NF	NF	NF	NF	NF	NF	NF	NF	NF	NF	NF	NF	NF	NF
VFG002335(gb|YP_001006748)	flagellar motor switch protein FliM [Flagella (VF0394)]	NF	NF	NF	NF	NF	NF	NF	NF	NF	NF	NF	NF	NF	NF	NF	NF	NF	NF	NF	NF	NF	NF	NF	NF	NF	NF	NF	NF	NF	NF	NF	NF	NF	NF	NF	NF	NF	NF	NF	NF	NF	NF	NF	NF	NF	NF	NF	NF
VFG003635(gb|NP_461789)	type III secretion system effector OrgC [SPI-1 encoded T3SS (SS010)]	NF	FOUND	FOUND	FOUND	FOUND	FOUND	FOUND	FOUND	FOUND	FOUND	FOUND	FOUND	FOUND	FOUND	FOUND	FOUND	FOUND	FOUND	FOUND	FOUND	FOUND	FOUND	FOUND	FOUND	FOUND	FOUND	FOUND	FOUND	FOUND	FOUND	FOUND	FOUND	FOUND	FOUND	FOUND	FOUND	FOUND	FOUND	FOUND	FOUND	FOUND	FOUND	FOUND	FOUND	FOUND	FOUND	FOUND	FOUND
VFG003645(gb|NP_461791)	type III secretion system accessory cytosolic protein OrgA [SPI-1 encoded T3SS (SS010)]	NF	FOUND	FOUND	FOUND	FOUND	FOUND	FOUND	FOUND	FOUND	FOUND	FOUND	FOUND	FOUND	FOUND	FOUND	FOUND	FOUND	FOUND	FOUND	FOUND	FOUND	FOUND	FOUND	FOUND	FOUND	FOUND	FOUND	FOUND	FOUND	FOUND	FOUND	FOUND	FOUND	FOUND	FOUND	FOUND	FOUND	FOUND	FOUND	FOUND	FOUND	FOUND	FOUND	FOUND	FOUND	FOUND	FOUND	FOUND
VFG003971(gb|NP_460026)	type III secretion system effector SseI/SrfH, cysteine protease [SPI-2 encoded T3SS (SS021)]	NF	FOUND	FOUND	FOUND	FOUND	FOUND	FOUND	FOUND	FOUND	NF	FOUND	FOUND	FOUND	FOUND	FOUND	FOUND	FOUND	FOUND	FOUND	FOUND	FOUND	FOUND	FOUND	FOUND	FOUND	FOUND	FOUND	FOUND	FOUND	FOUND	FOUND	FOUND	FOUND	FOUND	FOUND	FOUND	FOUND	FOUND	FOUND	FOUND	FOUND	FOUND	FOUND	FOUND	FOUND	FOUND	FOUND	FOUND
VFG003977(gb|NP_461229)	type III secretion system effector SseL, deubiquitinase [SPI-2 encoded T3SS (SS021)]	NF	FOUND	FOUND	FOUND	FOUND	FOUND	FOUND	FOUND	FOUND	FOUND	FOUND	FOUND	FOUND	FOUND	FOUND	FOUND	FOUND	FOUND	FOUND	FOUND	FOUND	FOUND	FOUND	FOUND	FOUND	FOUND	FOUND	FOUND	FOUND	FOUND	FOUND	FOUND	FOUND	FOUND	FOUND	FOUND	FOUND	FOUND	FOUND	FOUND	FOUND	FOUND	FOUND	FOUND	FOUND	FOUND	FOUND	FOUND
VFG003982(gb|NP_461081)	type III secretion system effector SseK2 [SPI-2 encoded T3SS (SS021)]	NF	FOUND	FOUND	FOUND	FOUND	FOUND	FOUND	NF	FOUND	FOUND	FOUND	FOUND	FOUND	NF	FOUND	FOUND	FOUND	FOUND	FOUND	FOUND	FOUND	FOUND	FOUND	FOUND	FOUND	FOUND	FOUND	FOUND	FOUND	FOUND	FOUND	FOUND	FOUND	FOUND	FOUND	FOUND	FOUND	FOUND	FOUND	FOUND	FOUND	FOUND	FOUND	FOUND	NF	FOUND	FOUND	FOUND
VFG003988(gb|NP_460561)	type III secretion system effector SifB [SPI-2 encoded T3SS (SS021)]	NF	FOUND	FOUND	FOUND	FOUND	FOUND	FOUND	FOUND	FOUND	FOUND	FOUND	FOUND	FOUND	FOUND	FOUND	FOUND	FOUND	FOUND	FOUND	FOUND	FOUND	FOUND	FOUND	FOUND	FOUND	FOUND	FOUND	FOUND	FOUND	FOUND	FOUND	FOUND	FOUND	FOUND	FOUND	FOUND	FOUND	FOUND	FOUND	FOUND	FOUND	FOUND	FOUND	FOUND	FOUND	FOUND	FOUND	FOUND
VFG003997(gb|NP_461706)	type III secretion system effector PipB3 [SPI-2 encoded T3SS (SS021)]	NF	FOUND	FOUND	FOUND	FOUND	FOUND	FOUND	FOUND	FOUND	FOUND	FOUND	FOUND	FOUND	FOUND	FOUND	FOUND	FOUND	FOUND	FOUND	FOUND	FOUND	FOUND	FOUND	FOUND	FOUND	FOUND	FOUND	FOUND	FOUND	FOUND	FOUND	FOUND	FOUND	FOUND	FOUND	FOUND	FOUND	FOUND	FOUND	FOUND	FOUND	FOUND	FOUND	FOUND	FOUND	FOUND	FOUND	FOUND
VFG004016(gb|NP_463026)	type III secretion system effector SseK1 [SPI-2 encoded T3SS (SS021)]	NF	FOUND	FOUND	FOUND	FOUND	FOUND	FOUND	FOUND	FOUND	FOUND	FOUND	FOUND	FOUND	FOUND	FOUND	FOUND	FOUND	FOUND	FOUND	FOUND	FOUND	FOUND	FOUND	FOUND	FOUND	FOUND	FOUND	FOUND	FOUND	FOUND	FOUND	FOUND	FOUND	FOUND	FOUND	FOUND	FOUND	FOUND	FOUND	FOUND	FOUND	FOUND	FOUND	FOUND	FOUND	FOUND	FOUND	FOUND
VFG004125(gb|NP_460113)	DNA-binding transcriptional regulator CsgD [curli fibers/thin aggregative fimbriae (AGF)]	NF	FOUND	FOUND	FOUND	FOUND	FOUND	FOUND	FOUND	FOUND	FOUND	FOUND	FOUND	FOUND	FOUND	FOUND	FOUND	FOUND	FOUND	FOUND	FOUND	FOUND	FOUND	FOUND	FOUND	FOUND	FOUND	FOUND	FOUND	FOUND	FOUND	FOUND	FOUND	FOUND	FOUND	FOUND	FOUND	FOUND	FOUND	FOUND	FOUND	FOUND	FOUND	FOUND	FOUND	FOUND	FOUND	FOUND	FOUND
VFG012501(gb|NP_753165)	esterase [Salmochelin (IA013)]	NF	NF	NF	NF	NF	NF	NF	NF	NF	NF	NF	NF	NF	NF	NF	NF	NF	NF	NF	NF	NF	NF	NF	NF	NF	NF	NF	NF	NF	NF	NF	NF	NF	NF	NF	NF	NF	NF	NF	NF	NF	NF	NF	NF	NF	NF	NF	NF
VFG012505(gb|NP_753166)	esterase [Salmochelin (IA013)]	NF	NF	NF	NF	NF	NF	NF	NF	NF	FOUND	NF	NF	NF	NF	NF	NF	NF	NF	NF	NF	NF	NF	NF	NF	NF	NF	NF	NF	NF	NF	NF	NF	NF	NF	NF	NF	NF	NF	NF	NF	NF	NF	NF	NF	NF	NF	NF	NF
VFG012509(gb|NP_753167)	ATP binding cassette transporter [Salmochelin (IA013)]	NF	FOUND	FOUND	FOUND	FOUND	FOUND	FOUND	FOUND	FOUND	FOUND	FOUND	FOUND	FOUND	FOUND	FOUND	FOUND	FOUND	FOUND	FOUND	FOUND	FOUND	FOUND	FOUND	FOUND	FOUND	FOUND	FOUND	FOUND	FOUND	FOUND	FOUND	FOUND	FOUND	FOUND	FOUND	FOUND	FOUND	FOUND	FOUND	FOUND	FOUND	FOUND	FOUND	FOUND	FOUND	FOUND	FOUND	FOUND
VFG012513(gb|NP_753168)	glucosyltransferase IroB [Salmochelin (IA013)]	NF	NF	NF	NF	NF	NF	NF	NF	NF	NF	NF	NF	NF	NF	NF	NF	NF	NF	NF	NF	NF	NF	NF	NF	NF	NF	NF	NF	NF	NF	NF	NF	NF	NF	NF	NF	NF	NF	NF	NF	NF	NF	NF	NF	NF	NF	NF	NF
VFG013412(gb|NP_439302)	UDP-3-O-(R-3-hydroxymyristoyl)]	NF	FOUND	FOUND	FOUND	FOUND	FOUND	FOUND	FOUND	FOUND	FOUND	FOUND	FOUND	FOUND	FOUND	FOUND	FOUND	FOUND	FOUND	FOUND	FOUND	FOUND	FOUND	FOUND	FOUND	FOUND	FOUND	FOUND	FOUND	FOUND	FOUND	FOUND	FOUND	FOUND	FOUND	FOUND	FOUND	FOUND	FOUND	FOUND	FOUND	FOUND	FOUND	FOUND	FOUND	FOUND	FOUND	FOUND	FOUND
VFG013418(gb|NP_439337)	phosphoheptose isomerase [LOS (CVF494)]	NF	NF	NF	NF	NF	NF	NF	NF	NF	NF	NF	NF	NF	NF	NF	NF	NF	NF	NF	NF	NF	NF	NF	NF	NF	NF	NF	NF	NF	NF	NF	NF	NF	NF	NF	NF	NF	NF	NF	NF	NF	NF	NF	NF	NF	NF	NF	NF
VFG020318(gb|NP_456275)	cytolethal distending toxin B [CdtB (VF0407)]	NF	NF	NF	NF	NF	NF	NF	NF	NF	NF	NF	NF	NF	NF	NF	NF	NF	NF	NF	NF	NF	NF	NF	NF	NF	NF	NF	NF	NF	NF	NF	NF	NF	NF	NF	NF	NF	NF	NF	NF	NF	NF	NF	NF	NF	NF	NF	NF
VFG042066(gb|NP_460656)	type III secretion system effector SteC [SPI-2 encoded T3SS (SS021)]	NF	FOUND	FOUND	FOUND	FOUND	FOUND	FOUND	FOUND	FOUND	FOUND	FOUND	FOUND	FOUND	FOUND	FOUND	FOUND	FOUND	FOUND	FOUND	FOUND	FOUND	FOUND	FOUND	FOUND	FOUND	FOUND	FOUND	FOUND	FOUND	FOUND	FOUND	FOUND	FOUND	FOUND	FOUND	FOUND	FOUND	FOUND	FOUND	FOUND	FOUND	FOUND	FOUND	FOUND	FOUND	FOUND	FOUND	FOUND
VFG042067(gb|NP_460542)	type III secretion system effector SteA [SPI-1 encoded T3SS (SS010)]	NF	FOUND	FOUND	FOUND	FOUND	FOUND	FOUND	FOUND	FOUND	FOUND	FOUND	FOUND	FOUND	FOUND	FOUND	FOUND	FOUND	FOUND	FOUND	FOUND	FOUND	FOUND	FOUND	FOUND	FOUND	FOUND	FOUND	FOUND	FOUND	FOUND	FOUND	FOUND	FOUND	FOUND	FOUND	FOUND	FOUND	FOUND	FOUND	FOUND	FOUND	FOUND	FOUND	FOUND	FOUND	FOUND	FOUND	FOUND
VFG042068(gb|NP_459947)	type III secretion system effector SopD2 [SPI-2 encoded T3SS (SS021)]	NF	FOUND	FOUND	FOUND	FOUND	FOUND	FOUND	FOUND	FOUND	FOUND	FOUND	FOUND	FOUND	FOUND	FOUND	FOUND	FOUND	FOUND	FOUND	FOUND	FOUND	FOUND	FOUND	FOUND	FOUND	FOUND	FOUND	FOUND	FOUND	FOUND	FOUND	FOUND	FOUND	FOUND	FOUND	FOUND	FOUND	FOUND	FOUND	FOUND	FOUND	FOUND	FOUND	FOUND	FOUND	FOUND	FOUND	FOUND
VFG042214(gb|AAL20547)	type III secretion system effector SteB [SPI-1 encoded T3SS (SS010)]	NF	FOUND	FOUND	FOUND	FOUND	FOUND	FOUND	FOUND	FOUND	FOUND	FOUND	FOUND	FOUND	FOUND	FOUND	FOUND	FOUND	FOUND	FOUND	FOUND	FOUND	FOUND	FOUND	FOUND	FOUND	FOUND	FOUND	FOUND	FOUND	FOUND	FOUND	FOUND	FOUND	FOUND	FOUND	FOUND	FOUND	FOUND	FOUND	FOUND	FOUND	FOUND	FOUND	FOUND	FOUND	FOUND	FOUND	FOUND
VFG042216(gb|AAD40326)	type III secretion system effector SspH1, E3 ubiquitin ligase [SPI-1 encoded T3SS (SS010)]	NF	NF	NF	NF	NF	NF	NF	NF	NF	NF	NF	NF	NF	NF	NF	NF	NF	NF	NF	NF	NF	NF	NF	NF	NF	NF	NF	NF	NF	NF	NF	NF	NF	NF	NF	NF	NF	NF	NF	NF	NF	NF	NF	NF	NF	NF	NF	NF
VFG042552(gb|YP_002295985)	fimbrial usher protein FaeD [K88 pili/F4 fimbriae (AI040)]	NF	NF	NF	NF	NF	NF	NF	NF	NF	FOUND	NF	NF	NF	NF	NF	NF	NF	NF	NF	NF	NF	NF	NF	NF	NF	NF	NF	NF	NF	NF	NF	NF	NF	NF	NF	NF	NF	NF	NF	NF	NF	NF	NF	NF	NF	NF	NF	NF
VFG042556(gb|YP_002295989)	fimbrial protein FaeH [K88 pili/F4 fimbriae (AI040)]	NF	NF	NF	NF	NF	NF	NF	NF	NF	NF	NF	NF	NF	NF	NF	NF	NF	NF	NF	NF	NF	NF	NF	NF	NF	NF	NF	NF	NF	NF	NF	NF	NF	NF	NF	NF	NF	NF	NF	NF	NF	NF	NF	NF	NF	NF	NF	NF
VFG043206(gb|YP_001006774)	chemotaxis regulatory protein CheY [peritrichous flagella (AI145)]	NF	NF	NF	NF	NF	NF	NF	NF	NF	FOUND	NF	NF	NF	NF	NF	NF	NF	NF	NF	NF	NF	NF	NF	NF	NF	NF	NF	NF	NF	NF	NF	NF	NF	NF	NF	NF	NF	NF	NF	NF	NF	NF	NF	NF	NF	NF	NF	NF
VFG043211(gb|YP_001006780)	chemotaxis protein CheA [peritrichous flagella (AI145)]	NF	NF	NF	NF	NF	NF	NF	NF	NF	NF	NF	NF	NF	NF	NF	NF	NF	NF	NF	NF	NF	NF	NF	NF	NF	NF	NF	NF	NF	NF	NF	NF	NF	NF	NF	NF	NF	NF	NF	NF	NF	NF	NF	NF	NF	NF	NF	NF
VFG043213(gb|YP_001006782)	flagellar motor protein MotA [peritrichous flagella (AI145)]	NF	FOUND	FOUND	FOUND	FOUND	FOUND	FOUND	NF	FOUND	FOUND	FOUND	FOUND	FOUND	FOUND	FOUND	FOUND	FOUND	FOUND	FOUND	FOUND	FOUND	FOUND	FOUND	FOUND	FOUND	FOUND	FOUND	FOUND	FOUND	FOUND	FOUND	FOUND	FOUND	FOUND	FOUND	FOUND	FOUND	FOUND	FOUND	FOUND	FOUND	FOUND	FOUND	FOUND	FOUND	FOUND	FOUND	FOUND
VFG044159(gb|NP_752602)	enterobactin/ferric enterobactin esterase [enterobactin (IA019)]	NF	FOUND	FOUND	FOUND	FOUND	FOUND	FOUND	FOUND	FOUND	FOUND	FOUND	FOUND	FOUND	FOUND	FOUND	FOUND	FOUND	FOUND	FOUND	FOUND	FOUND	FOUND	FOUND	FOUND	FOUND	FOUND	FOUND	FOUND	FOUND	FOUND	FOUND	FOUND	FOUND	FOUND	FOUND	FOUND	FOUND	FOUND	FOUND	FOUND	FOUND	FOUND	FOUND	FOUND	FOUND	FOUND	FOUND	FOUND
[truncated: 36 more columns]

## Sheet: Set B
Virulence Factor SetB	Description	Ecol_K12	S10	S11	S12	S13	S14	S15	S16	S17	S18	S19	S1	S20	S21	S22	S23	S24	S25	S26	S27	S28	S29	S2	S30	S31	S32	S33	S34	S35	S36	S37	S38	S39	S3	S40	S41	S42	S43	S44	S45	S46	S47	S48	S49	S4	S50	S51	S52
VFG000437(gi:17233489)	hydrophilic protein [Spv (VF0107)]	NF	NF	NF	NF	NF	NF	NF	NF	NF	NF	NF	NF	NF	FOUND	NF	NF	NF	NF	NF	NF	NF	NF	NF	NF	NF	NF	NF	NF	NF	NF	NF	NF	NF	NF	NF	NF	NF	NF	NF	NF	NF	NF	NF	NF	FOUND	NF	NF	NF
VFG000438(gb|NP_490528)	type III secretion system effector SpvC, phosphothreonine lyase [Spv (VF0107)]	NF	FOUND	FOUND	FOUND	FOUND	FOUND	FOUND	FOUND	FOUND	NF	FOUND	FOUND	FOUND	FOUND	FOUND	FOUND	FOUND	FOUND	FOUND	FOUND	FOUND	FOUND	FOUND	FOUND	FOUND	FOUND	FOUND	FOUND	FOUND	FOUND	FOUND	FOUND	FOUND	FOUND	FOUND	FOUND	FOUND	FOUND	FOUND	FOUND	FOUND	FOUND	FOUND	FOUND	FOUND	FOUND	FOUND	FOUND
VFG000439(gb|NP_490529)	type III secretion system effector SpvB, ADP-ribosylation activity [Spv (VF0107)]	NF	FOUND	FOUND	FOUND	FOUND	FOUND	FOUND	FOUND	FOUND	NF	FOUND	FOUND	FOUND	FOUND	FOUND	FOUND	FOUND	FOUND	FOUND	FOUND	FOUND	FOUND	FOUND	FOUND	FOUND	FOUND	FOUND	FOUND	FOUND	FOUND	FOUND	FOUND	FOUND	FOUND	FOUND	FOUND	FOUND	FOUND	FOUND	FOUND	FOUND	FOUND	FOUND	FOUND	FOUND	FOUND	FOUND	FOUND
VFG000442(gb|NP_490501)	resistance to complement killing [Rck (VF0108)]	NF	FOUND	NF	FOUND	FOUND	FOUND	FOUND	FOUND	FOUND	NF	FOUND	FOUND	FOUND	FOUND	FOUND	FOUND	NF	FOUND	FOUND	FOUND	FOUND	FOUND	FOUND	FOUND	FOUND	FOUND	FOUND	FOUND	FOUND	FOUND	FOUND	FOUND	FOUND	FOUND	FOUND	FOUND	FOUND	FOUND	FOUND	FOUND	FOUND	FOUND	FOUND	FOUND	FOUND	FOUND	FOUND	FOUND
VFG000444(gb|NP_459539)	fimbrial protein internal segment [Type 1 fimbriae (VF0102)]	NF	NF	NF	NF	NF	NF	NF	NF	NF	FOUND	NF	NF	NF	NF	NF	NF	NF	NF	NF	NF	NF	NF	NF	NF	NF	NF	NF	NF	NF	NF	NF	NF	NF	NF	NF	NF	NF	NF	NF	NF	NF	NF	NF	NF	NF	NF	NF	NF
VFG000447(gb|NP_459542)	type I fimbriae minor fimbrial subunit FimH, adhesin [Type 1 fimbriae (VF0102)]	NF	NF	NF	NF	NF	NF	NF	NF	NF	NF	NF	NF	NF	NF	NF	NF	NF	NF	NF	NF	NF	NF	NF	NF	NF	NF	NF	NF	NF	NF	NF	NF	NF	NF	NF	NF	NF	NF	NF	NF	NF	NF	NF	NF	NF	NF	NF	NF
VFG000449(gi:16763929)	fimbrial protein Z [Type 1 fimbriae (VF0102)]	NF	FOUND	FOUND	FOUND	FOUND	FOUND	FOUND	FOUND	FOUND	FOUND	FOUND	FOUND	FOUND	FOUND	FOUND	FOUND	FOUND	FOUND	FOUND	FOUND	FOUND	FOUND	FOUND	FOUND	FOUND	FOUND	FOUND	FOUND	FOUND	FOUND	FOUND	FOUND	FOUND	FOUND	FOUND	FOUND	FOUND	FOUND	FOUND	FOUND	FOUND	FOUND	FOUND	FOUND	FOUND	FOUND	FOUND	FOUND
VFG000455(gb|NP_462540)	long polar fimbrial chaperone protein LpfB [Lpf (VF0105)]	NF	NF	NF	NF	NF	NF	NF	NF	NF	NF	NF	NF	NF	NF	NF	NF	NF	NF	NF	NF	NF	NF	NF	NF	NF	NF	NF	NF	NF	NF	NF	NF	NF	NF	NF	NF	NF	NF	NF	NF	NF	NF	NF	NF	NF	NF	NF	NF
VFG000457(gb|NP_460114)	minor curlin subunit precursor, curli nucleator protein CsgB [Agf (VF0103)]	NF	NF	NF	NF	NF	NF	NF	NF	NF	FOUND	NF	NF	NF	NF	NF	NF	NF	NF	NF	NF	NF	NF	NF	NF	NF	NF	NF	NF	NF	NF	NF	NF	NF	NF	NF	NF	NF	NF	NF	NF	NF	NF	NF	NF	NF	NF	NF	NF
VFG000458(gb|NP_460115)	curlin major subunit CsgA [Agf (VF0103)]	NF	NF	NF	NF	NF	NF	NF	NF	NF	FOUND	NF	NF	NF	NF	NF	NF	NF	NF	NF	NF	NF	NF	NF	NF	NF	NF	NF	NF	NF	NF	NF	NF	NF	NF	NF	NF	NF	NF	NF	NF	NF	NF	NF	NF	NF	NF	NF	NF
VFG000459(gb|NP_460116)	curli assembly protein CsgC [Agf (VF0103)]	NF	FOUND	FOUND	FOUND	FOUND	FOUND	FOUND	FOUND	FOUND	FOUND	FOUND	FOUND	FOUND	FOUND	FOUND	FOUND	FOUND	FOUND	FOUND	FOUND	FOUND	FOUND	FOUND	FOUND	FOUND	FOUND	FOUND	FOUND	FOUND	FOUND	FOUND	FOUND	FOUND	FOUND	FOUND	FOUND	FOUND	FOUND	FOUND	FOUND	FOUND	FOUND	FOUND	FOUND	FOUND	FOUND	FOUND	FOUND
VFG000460(gb|NP_460112)	curli production assembly/transport protein CsgE [Agf (VF0103)]	NF	FOUND	FOUND	FOUND	FOUND	FOUND	FOUND	FOUND	FOUND	FOUND	FOUND	FOUND	FOUND	FOUND	FOUND	FOUND	FOUND	FOUND	FOUND	FOUND	FOUND	FOUND	FOUND	FOUND	FOUND	FOUND	FOUND	FOUND	FOUND	FOUND	FOUND	FOUND	FOUND	FOUND	FOUND	FOUND	FOUND	FOUND	FOUND	FOUND	FOUND	FOUND	FOUND	FOUND	FOUND	FOUND	FOUND	FOUND
VFG000461(gb|NP_460111)	curli production assembly/transport protein CsgF [Agf (VF0103)]	NF	FOUND	FOUND	FOUND	FOUND	FOUND	FOUND	FOUND	FOUND	FOUND	FOUND	FOUND	FOUND	FOUND	FOUND	FOUND	FOUND	FOUND	FOUND	FOUND	FOUND	FOUND	FOUND	FOUND	FOUND	FOUND	FOUND	FOUND	FOUND	FOUND	FOUND	FOUND	FOUND	FOUND	FOUND	FOUND	FOUND	FOUND	FOUND	FOUND	FOUND	FOUND	FOUND	FOUND	FOUND	FOUND	FOUND	FOUND
VFG000463(gb|NP_460019)	Gifsy-2 prophage: superoxide dismutase precursor (Cu-Zn)]	NF	FOUND	FOUND	FOUND	FOUND	FOUND	FOUND	FOUND	FOUND	NF	FOUND	FOUND	FOUND	FOUND	FOUND	FOUND	FOUND	FOUND	FOUND	FOUND	FOUND	FOUND	FOUND	FOUND	FOUND	FOUND	FOUND	FOUND	FOUND	FOUND	FOUND	FOUND	FOUND	FOUND	FOUND	FOUND	FOUND	FOUND	FOUND	FOUND	FOUND	FOUND	FOUND	FOUND	FOUND	FOUND	FOUND	FOUND
VFG000464(gb|NP_461011)	type III secretion system effector SopA, E3 ubiquitin ligase [TTSS(SPI-1 encode)]	NF	NF	NF	NF	NF	NF	NF	NF	NF	NF	NF	NF	NF	NF	NF	NF	NF	NF	NF	NF	NF	NF	NF	NF	NF	NF	NF	NF	NF	NF	NF	NF	NF	NF	NF	NF	NF	NF	NF	NF	NF	NF	NF	NF	NF	NF	NF	NF
VFG000465(gb|NP_460064)	type III secretion system effector SopB, phosphoinositide phosphatase [TTSS(SPI-1 encode)]	NF	NF	NF	NF	NF	NF	NF	NF	NF	NF	NF	NF	NF	NF	NF	NF	NF	NF	NF	NF	NF	NF	NF	NF	NF	NF	NF	NF	NF	NF	NF	NF	NF	NF	NF	NF	NF	NF	NF	NF	NF	NF	NF	NF	NF	NF	NF	NF
VFG000466(gb|NP_461866)	type III secretion system effector SopD [TTSS(SPI-1 encode)]	NF	NF	NF	NF	NF	NF	NF	NF	NF	NF	NF	NF	NF	NF	NF	NF	NF	NF	NF	NF	NF	NF	NF	NF	NF	NF	NF	NF	NF	NF	NF	NF	NF	NF	NF	NF	NF	NF	NF	NF	NF	NF	NF	NF	NF	NF	NF	NF
VFG000469(gb|NP_459778)	type III secretion system effector SlrP, E3 ubiquitin ligase [TTSS(SPI-1 encode)]	NF	NF	NF	NF	NF	NF	NF	NF	NF	NF	NF	NF	NF	NF	NF	NF	NF	NF	NF	NF	NF	NF	NF	NF	NF	NF	NF	NF	NF	NF	NF	NF	NF	NF	NF	NF	NF	NF	NF	NF	NF	NF	NF	NF	NF	NF	NF	NF
VFG000474(gi:16764585)	sensor kinase protein [PhoPQ (VF0111)]	NF	NF	NF	NF	NF	NF	NF	NF	NF	NF	NF	NF	NF	NF	NF	NF	NF	NF	NF	NF	NF	NF	NF	NF	NF	NF	NF	NF	NF	NF	NF	NF	NF	NF	NF	NF	NF	NF	NF	NF	NF	NF	NF	NF	NF	NF	NF	NF
VFG000476(gb|AAG03023)	gifsy-2 related virulence gene [GrvA (VF0110)]	NF	NF	NF	NF	NF	NF	NF	NF	NF	NF	NF	NF	NF	NF	NF	NF	NF	NF	NF	NF	NF	NF	NF	NF	NF	NF	NF	NF	NF	NF	NF	NF	NF	NF	NF	NF	NF	NF	NF	NF	NF	NF	NF	NF	NF	NF	NF	NF
VFG000477(gi:16766230)	sigma S (sigma 38)]	NF	FOUND	FOUND	FOUND	FOUND	FOUND	FOUND	FOUND	FOUND	FOUND	FOUND	FOUND	FOUND	FOUND	FOUND	FOUND	FOUND	FOUND	FOUND	FOUND	FOUND	FOUND	FOUND	FOUND	FOUND	FOUND	FOUND	FOUND	FOUND	FOUND	FOUND	FOUND	FOUND	FOUND	FOUND	FOUND	FOUND	FOUND	FOUND	FOUND	FOUND	FOUND	FOUND	FOUND	FOUND	FOUND	FOUND	FOUND
VFG000478(gi:16764063)	transcriptional repressor of iron-responsive genes (Fur family)]	NF	FOUND	FOUND	FOUND	FOUND	FOUND	FOUND	FOUND	FOUND	FOUND	FOUND	FOUND	FOUND	FOUND	FOUND	FOUND	FOUND	FOUND	FOUND	FOUND	FOUND	FOUND	FOUND	FOUND	FOUND	FOUND	FOUND	FOUND	FOUND	FOUND	FOUND	FOUND	FOUND	FOUND	FOUND	FOUND	FOUND	FOUND	FOUND	FOUND	FOUND	FOUND	FOUND	FOUND	FOUND	FOUND	FOUND	FOUND
VFG000496(gb|NP_460360)	type III secretion system outer MS ring protein SsaD [TTSS(SPI-2 encode)]	NF	NF	NF	NF	NF	NF	NF	NF	NF	NF	NF	NF	NF	NF	NF	NF	NF	NF	NF	NF	NF	NF	NF	NF	NF	NF	NF	NF	NF	NF	NF	NF	NF	NF	NF	NF	NF	NF	NF	NF	NF	NF	NF	NF	NF	NF	NF	NF
VFG000497(gb|NP_460361)	chaperone for sseB [TTSS(SPI-2 encode)]	NF	FOUND	FOUND	FOUND	FOUND	FOUND	FOUND	FOUND	FOUND	NF	FOUND	FOUND	FOUND	FOUND	FOUND	FOUND	FOUND	FOUND	FOUND	FOUND	FOUND	FOUND	FOUND	FOUND	FOUND	FOUND	FOUND	FOUND	FOUND	FOUND	FOUND	FOUND	FOUND	FOUND	FOUND	FOUND	FOUND	FOUND	FOUND	FOUND	FOUND	FOUND	FOUND	FOUND	FOUND	FOUND	FOUND	FOUND
VFG000499(gb|NP_460363)	type III secretion system effector SseB [TTSS(SPI-2 encode)]	NF	FOUND	FOUND	FOUND	FOUND	FOUND	FOUND	FOUND	FOUND	NF	FOUND	FOUND	FOUND	FOUND	FOUND	FOUND	FOUND	FOUND	FOUND	FOUND	FOUND	FOUND	FOUND	FOUND	FOUND	FOUND	FOUND	FOUND	FOUND	FOUND	FOUND	FOUND	FOUND	FOUND	FOUND	FOUND	FOUND	FOUND	FOUND	FOUND	FOUND	FOUND	FOUND	FOUND	FOUND	FOUND	FOUND	FOUND
VFG000502(gb|NP_460366)	type III secretion system hydrophilic translocator, pore protein SseD [TTSS(SPI-2 encode)]	NF	FOUND	FOUND	FOUND	FOUND	FOUND	FOUND	FOUND	FOUND	NF	FOUND	FOUND	FOUND	FOUND	FOUND	FOUND	FOUND	FOUND	FOUND	FOUND	FOUND	FOUND	FOUND	FOUND	FOUND	FOUND	FOUND	FOUND	FOUND	FOUND	FOUND	FOUND	FOUND	FOUND	FOUND	FOUND	FOUND	FOUND	FOUND	FOUND	FOUND	FOUND	FOUND	FOUND	FOUND	FOUND	FOUND	FOUND
VFG000513(gb|NP_460378)	type III secretion system protein SsaM [TTSS(SPI-2 encode)]	NF	NF	NF	NF	NF	NF	NF	NF	NF	NF	NF	NF	NF	NF	NF	NF	NF	NF	NF	NF	NF	NF	NF	NF	NF	NF	NF	NF	NF	NF	NF	NF	NF	NF	NF	NF	NF	NF	NF	NF	NF	NF	NF	NF	NF	NF	NF	NF
VFG000514(gb|NP_460379)	type III secretion system major export apparatus protein ssaV [TTSS(SPI-2 encode)]	NF	NF	NF	NF	NF	NF	NF	NF	NF	NF	NF	NF	NF	NF	NF	NF	NF	NF	NF	NF	NF	NF	NF	NF	NF	NF	NF	NF	NF	NF	NF	NF	NF	NF	NF	NF	NF	NF	NF	NF	NF	NF	NF	NF	NF	NF	NF	NF
VFG000517(gb|NP_460382)	type III secretion system needle length regulator SsaP [TTSS(SPI-2 encode)]	NF	NF	NF	NF	NF	NF	NF	NF	NF	FOUND	NF	NF	NF	NF	NF	NF	NF	NF	NF	NF	NF	NF	NF	NF	NF	NF	NF	NF	NF	NF	NF	NF	NF	NF	NF	NF	NF	NF	NF	NF	NF	NF	NF	NF	NF	NF	NF	NF
VFG000520(gb|NP_460385)	type III secretion system minor export apparatus protein SsaS [TTSS(SPI-2 encode)]	NF	NF	NF	NF	NF	NF	NF	NF	NF	NF	NF	NF	NF	NF	NF	NF	NF	NF	NF	NF	NF	NF	NF	NF	NF	NF	NF	NF	NF	NF	NF	NF	NF	NF	NF	NF	NF	NF	NF	NF	NF	NF	NF	NF	NF	NF	NF	NF
VFG000522(gb|NP_460387)	type III secretion system export apparatus switch protein SsaU [TTSS(SPI-2 encode)]	NF	NF	NF	NF	NF	NF	NF	NF	NF	NF	NF	NF	NF	NF	NF	NF	NF	NF	NF	NF	NF	NF	NF	NF	NF	NF	NF	NF	NF	NF	NF	NF	NF	NF	NF	NF	NF	NF	NF	NF	NF	NF	NF	NF	NF	NF	NF	NF
VFG000529(gb|NP_461786)	type III secretion system effector AvrA, acetyltransferease [TTSS(SPI-1 encode)]	NF	NF	NF	NF	NF	NF	NF	NF	NF	NF	NF	NF	NF	NF	NF	NF	NF	NF	NF	NF	NF	NF	NF	NF	NF	NF	NF	NF	NF	NF	NF	NF	NF	NF	NF	NF	NF	NF	NF	NF	NF	NF	NF	NF	NF	NF	NF	NF
VFG000534(gb|NP_461793)	type III secretion system inner rod protein PrgJ [TTSS(SPI-1 encode)]	NF	NF	NF	NF	NF	NF	NF	NF	NF	NF	NF	NF	NF	NF	NF	NF	NF	NF	NF	NF	NF	NF	NF	NF	NF	NF	NF	NF	NF	NF	NF	NF	NF	NF	NF	NF	NF	NF	NF	NF	NF	NF	NF	NF	NF	NF	NF	NF
VFG000535(gb|NP_461794)	type III secretion system needle filament protein PrgI [TTSS(SPI-1 encode)]	NF	FOUND	FOUND	FOUND	FOUND	FOUND	FOUND	FOUND	FOUND	FOUND	FOUND	FOUND	FOUND	FOUND	FOUND	FOUND	FOUND	FOUND	FOUND	FOUND	FOUND	FOUND	FOUND	FOUND	FOUND	FOUND	FOUND	FOUND	FOUND	FOUND	FOUND	FOUND	FOUND	FOUND	FOUND	FOUND	FOUND	FOUND	FOUND	FOUND	FOUND	FOUND	FOUND	FOUND	FOUND	FOUND	FOUND	FOUND
VFG000537(gi:16766181)	invasion protein regulatory protein [TTSS(SPI-1 encode)]	NF	NF	NF	NF	NF	NF	NF	NF	NF	NF	NF	NF	NF	NF	NF	NF	NF	NF	NF	NF	NF	NF	NF	NF	NF	NF	NF	NF	NF	NF	NF	NF	NF	NF	NF	NF	NF	NF	NF	NF	NF	NF	NF	NF	NF	NF	NF	NF
VFG000538(gi:16766182)	invasion protein transcriptional activator [TTSS(SPI-1 encode)]	NF	FOUND	FOUND	FOUND	FOUND	FOUND	FOUND	FOUND	FOUND	NF	FOUND	FOUND	FOUND	FOUND	FOUND	FOUND	FOUND	FOUND	FOUND	FOUND	FOUND	FOUND	FOUND	FOUND	FOUND	FOUND	FOUND	FOUND	FOUND	FOUND	FOUND	FOUND	FOUND	FOUND	FOUND	FOUND	FOUND	FOUND	FOUND	FOUND	FOUND	FOUND	FOUND	FOUND	FOUND	FOUND	FOUND	FOUND
VFG000541(gb|NP_461800)	chaparone for SptP [TTSS(SPI-1 encode)]	NF	NF	NF	NF	NF	NF	NF	NF	NF	NF	NF	NF	NF	NF	NF	NF	NF	NF	NF	NF	NF	NF	NF	NF	NF	NF	NF	NF	NF	NF	NF	NF	NF	NF	NF	NF	NF	NF	NF	NF	NF	NF	NF	NF	NF	NF	NF	NF
VFG000548(gb|NP_461808)	type III secretion system export apparatus switch protein SpaS [TTSS(SPI-1 encode)]	NF	NF	NF	NF	NF	NF	NF	FOUND	NF	FOUND	NF	NF	NF	FOUND	NF	NF	NF	NF	NF	NF	NF	NF	NF	NF	NF	NF	NF	NF	NF	NF	NF	NF	NF	NF	NF	NF	NF	NF	NF	NF	NF	NF	NF	NF	FOUND	NF	NF	NF
VFG000549(gb|NP_461809)	type III secretion system minor export apparatus protein SpaR [TTSS(SPI-1 encode)]	NF	NF	NF	NF	NF	NF	NF	NF	NF	FOUND	NF	NF	NF	NF	NF	NF	NF	NF	NF	NF	NF	NF	NF	NF	NF	NF	NF	NF	NF	NF	NF	NF	NF	NF	NF	NF	NF	NF	NF	NF	NF	NF	NF	NF	NF	NF	NF	NF
VFG000550(gb|NP_461810)	type III secretion system minor export apparatus protein SpaQ [TTSS(SPI-1 encode)]	NF	FOUND	FOUND	FOUND	FOUND	FOUND	FOUND	FOUND	FOUND	NF	FOUND	FOUND	FOUND	FOUND	FOUND	FOUND	FOUND	FOUND	FOUND	FOUND	FOUND	FOUND	FOUND	FOUND	FOUND	FOUND	FOUND	FOUND	FOUND	FOUND	FOUND	FOUND	FOUND	FOUND	FOUND	FOUND	FOUND	FOUND	FOUND	FOUND	FOUND	FOUND	FOUND	FOUND	FOUND	FOUND	FOUND	FOUND
VFG000552(gb|NP_461812)	type III secretion system C ring protein SpaO [TTSS(SPI-1 encode)]	NF	NF	NF	NF	NF	NF	NF	NF	NF	NF	NF	NF	NF	NF	NF	NF	NF	NF	NF	NF	NF	NF	NF	NF	NF	NF	NF	NF	NF	NF	NF	NF	NF	NF	NF	NF	NF	NF	NF	NF	NF	NF	NF	NF	NF	NF	NF	NF
VFG000554(gb|NP_461814)	type III secretion system stalk protein InvI [TTSS(SPI-1 encode)]	NF	FOUND	FOUND	FOUND	FOUND	FOUND	FOUND	FOUND	FOUND	NF	FOUND	FOUND	FOUND	FOUND	FOUND	FOUND	FOUND	FOUND	FOUND	FOUND	FOUND	FOUND	FOUND	FOUND	FOUND	FOUND	FOUND	FOUND	FOUND	FOUND	FOUND	FOUND	FOUND	FOUND	FOUND	FOUND	FOUND	FOUND	FOUND	FOUND	FOUND	FOUND	FOUND	FOUND	FOUND	FOUND	FOUND	FOUND
VFG000556(gb|NP_461816)	type III secretion system protein InvB [TTSS(SPI-1 encode)]	NF	NF	NF	NF	NF	NF	NF	NF	NF	NF	NF	NF	NF	NF	NF	NF	NF	NF	NF	NF	NF	NF	NF	NF	NF	NF	NF	NF	NF	NF	NF	NF	NF	NF	NF	NF	NF	NF	NF	NF	NF	NF	NF	NF	NF	NF	NF	NF
VFG000559(gb|NP_461819)	type III secretion system secretin invG [TTSS(SPI-1 encode)]	NF	NF	NF	NF	NF	NF	NF	NF	NF	FOUND	NF	NF	NF	NF	NF	NF	NF	NF	NF	NF	NF	NF	NF	NF	NF	NF	NF	NF	NF	NF	NF	NF	NF	NF	NF	NF	NF	NF	NF	NF	NF	NF	NF	NF	NF	NF	NF	NF
VFG000581(gi:16767511)	inner membrane protein [BapA (AI387)]	NF	FOUND	FOUND	FOUND	FOUND	FOUND	FOUND	FOUND	FOUND	FOUND	FOUND	FOUND	FOUND	FOUND	FOUND	FOUND	FOUND	FOUND	FOUND	FOUND	FOUND	FOUND	FOUND	FOUND	FOUND	FOUND	FOUND	FOUND	FOUND	FOUND	FOUND	FOUND	FOUND	FOUND	FOUND	FOUND	FOUND	FOUND	FOUND	FOUND	FOUND	FOUND	FOUND	FOUND	FOUND	FOUND	FOUND	FOUND
VFG000923(gb|NP_752600)	ferrienterobactin outer membrane transporter [Enterobactin (VF0228)]	NF	FOUND	FOUND	FOUND	FOUND	FOUND	FOUND	FOUND	FOUND	NF	FOUND	FOUND	FOUND	FOUND	FOUND	FOUND	FOUND	FOUND	FOUND	FOUND	FOUND	FOUND	FOUND	FOUND	FOUND	FOUND	FOUND	FOUND	FOUND	FOUND	FOUND	FOUND	FOUND	FOUND	FOUND	FOUND	FOUND	FOUND	FOUND	FOUND	FOUND	FOUND	FOUND	FOUND	FOUND	FOUND	FOUND	FOUND
VFG001443(gb|AAF37887)	outer membrane protein A [OmpA (VF0236)]	NF	FOUND	FOUND	FOUND	FOUND	FOUND	FOUND	FOUND	FOUND	FOUND	FOUND	FOUND	FOUND	FOUND	FOUND	FOUND	FOUND	FOUND	FOUND	FOUND	FOUND	FOUND	FOUND	FOUND	FOUND	FOUND	FOUND	FOUND	FOUND	FOUND	FOUND	FOUND	FOUND	FOUND	FOUND	FOUND	FOUND	FOUND	FOUND	FOUND	FOUND	FOUND	FOUND	FOUND	FOUND	FOUND	FOUND	FOUND
VFG002301(gi:17233497)	putative carbonic anhydrase [Mig-5 (VF0396)]	NF	FOUND	FOUND	FOUND	FOUND	FOUND	FOUND	FOUND	FOUND	NF	FOUND	FOUND	FOUND	FOUND	NF	FOUND	FOUND	FOUND	FOUND	FOUND	FOUND	FOUND	FOUND	FOUND	FOUND	FOUND	FOUND	FOUND	FOUND	FOUND	FOUND	FOUND	FOUND	NF	FOUND	FOUND	FOUND	FOUND	FOUND	FOUND	FOUND	FOUND	FOUND	FOUND	FOUND	FOUND	FOUND	FOUND
VFG002302(gb|NP_461708)	antimicrobial peptide resistance protein Mig-14 [Mig-14 (VF0395)]	NF	NF	NF	NF	NF	NF	NF	NF	NF	NF	NF	NF	NF	NF	NF	NF	NF	NF	NF	NF	NF	NF	NF	NF	NF	NF	NF	NF	NF	NF	NF	NF	NF	NF	NF	NF	NF	NF	NF	NF	NF	NF	NF	NF	NF	NF	NF	NF
VFG002305(gb|NP_461448)	AIDA autotransporter-like protein [ShdA (VF0398)]	NF	NF	NF	NF	NF	NF	NF	NF	NF	NF	NF	NF	NF	NF	NF	NF	NF	NF	NF	NF	NF	NF	NF	NF	NF	NF	NF	NF	NF	NF	NF	NF	NF	NF	NF	NF	NF	NF	NF	NF	NF	NF	NF	NF	NF	NF	NF	NF
VFG002615(gi:1174629)	- [Invasin (CVF041)]	NF	NF	NF	NF	NF	NF	NF	NF	NF	FOUND	NF	NF	NF	NF	NF	NF	NF	NF	NF	NF	NF	NF	NF	NF	NF	NF	NF	NF	NF	NF	NF	NF	NF	NF	NF	NF	NF	NF	NF	NF	NF	NF	NF	NF	NF	NF	NF	NF
VFG002651(gi:16122094)	flagellar biosynthesis sigma factor FliA [Flagella (cluster I)]	NF	NF	NF	NF	NF	NF	NF	NF	NF	NF	NF	NF	NF	NF	NF	NF	NF	NF	NF	NF	NF	NF	NF	NF	NF	NF	NF	NF	NF	NF	NF	NF	NF	NF	NF	NF	NF	NF	NF	NF	NF	NF	NF	NF	NF	NF	NF	NF
VFG003638(gi:56414820)	hypothetical protein found within S. typhi pathogenicity island 1 [TTSS (SPI-1 encode)]	NF	NF	NF	NF	NF	NF	NF	NF	NF	FOUND	NF	NF	NF	NF	NF	NF	NF	NF	NF	NF	NF	NF	NF	NF	NF	NF	NF	NF	NF	NF	NF	NF	NF	NF	NF	NF	NF	NF	NF	NF	NF	NF	NF	NF	NF	NF	NF	NF
VFG003639(gi:62181370)	putative cytoplasmic protein [TTSS (SPI-1 encode)]	NF	NF	NF	NF	NF	NF	NF	NF	NF	NF	NF	NF	NF	NF	NF	NF	NF	NF	NF	NF	NF	NF	NF	NF	NF	NF	NF	NF	NF	NF	NF	NF	NF	NF	NF	NF	NF	NF	NF	NF	NF	NF	NF	NF	NF	NF	NF	NF
VFG003644(gi:62181371)	putative flagellar biosynthesis/type III secretory pathway protein [TTSS (SPI-1 encode)]	NF	FOUND	FOUND	FOUND	FOUND	FOUND	FOUND	FOUND	FOUND	NF	FOUND	FOUND	FOUND	FOUND	FOUND	FOUND	FOUND	FOUND	FOUND	FOUND	FOUND	FOUND	FOUND	FOUND	FOUND	FOUND	FOUND	FOUND	FOUND	FOUND	FOUND	FOUND	FOUND	FOUND	FOUND	FOUND	FOUND	FOUND	FOUND	FOUND	FOUND	FOUND	FOUND	FOUND	FOUND	FOUND	FOUND	FOUND
VFG003649(gi:62181372)	putative inner membrane protein [TTSS (SPI-1 encode)]	NF	NF	NF	NF	NF	NF	NF	NF	NF	NF	NF	NF	NF	NF	NF	NF	NF	NF	NF	NF	NF	NF	NF	NF	NF	NF	NF	NF	NF	NF	NF	NF	NF	NF	NF	NF	NF	NF	NF	NF	NF	NF	NF	NF	NF	NF	NF	NF
VFG003653(gi:56414823)	pathogenicity 1 island effector protein [TTSS (SPI-1 encode)]	NF	NF	NF	NF	NF	NF	NF	NF	NF	NF	NF	NF	NF	NF	NF	NF	NF	NF	NF	NF	NF	NF	NF	NF	NF	NF	NF	NF	NF	NF	NF	NF	NF	NF	NF	NF	NF	NF	NF	NF	NF	NF	NF	NF	NF	NF	NF	NF
VFG003669(gi:62181376)	cell invasion protein [TTSS (SPI-1 encode)]	NF	FOUND	FOUND	FOUND	FOUND	FOUND	FOUND	FOUND	FOUND	FOUND	FOUND	FOUND	FOUND	FOUND	FOUND	FOUND	FOUND	FOUND	FOUND	FOUND	FOUND	FOUND	FOUND	FOUND	FOUND	FOUND	FOUND	FOUND	FOUND	FOUND	FOUND	FOUND	FOUND	FOUND	FOUND	FOUND	FOUND	FOUND	FOUND	FOUND	FOUND	FOUND	FOUND	FOUND	FOUND	FOUND	FOUND	FOUND
VFG003673(gi:56414827)	AraC-family transcriptional regulator [TTSS (SPI-1 encode)]	NF	NF	NF	NF	NF	NF	NF	NF	NF	FOUND	NF	NF	NF	NF	NF	NF	NF	NF	NF	NF	NF	NF	NF	NF	NF	NF	NF	NF	NF	NF	NF	NF	NF	NF	NF	NF	NF	NF	NF	NF	NF	NF	NF	NF	NF	NF	NF	NF
VFG003681(gi:16761654)	cell invasion protein [TTSS (SPI-1 encode)]	NF	NF	NF	NF	NF	NF	NF	NF	NF	NF	NF	NF	NF	NF	NF	NF	NF	NF	NF	NF	NF	NF	NF	NF	NF	NF	NF	NF	NF	NF	NF	NF	NF	NF	NF	NF	NF	NF	NF	NF	NF	NF	NF	NF	NF	NF	NF	NF
VFG003691(gi:16761658)	acyl carrier protein [TTSS (SPI-1 encode)]	NF	NF	NF	NF	NF	NF	NF	NF	NF	FOUND	NF	NF	NF	NF	NF	NF	NF	NF	NF	NF	NF	NF	NF	NF	NF	NF	NF	NF	NF	NF	NF	NF	NF	NF	NF	NF	NF	NF	NF	NF	NF	NF	NF	NF	NF	NF	NF	NF
VFG003704(gi:62181388)	surface presentation of antigens; secretory proteins [TTSS (SPI-1 encode)]	NF	NF	NF	NF	NF	NF	NF	NF	NF	NF	NF	NF	NF	NF	NF	NF	NF	NF	NF	NF	NF	NF	NF	NF	NF	NF	NF	NF	NF	NF	NF	NF	NF	NF	NF	NF	NF	NF	NF	NF	NF	NF	NF	NF	NF	NF	NF	NF
VFG003724(gi:62181392)	surface presentation of antigens; secretory proteins [TTSS (SPI-1 encode)]	NF	NF	NF	NF	NF	NF	NF	NF	NF	NF	NF	NF	NF	NF	NF	NF	NF	NF	NF	NF	NF	NF	NF	NF	NF	NF	NF	NF	NF	NF	NF	NF	NF	NF	NF	NF	NF	NF	NF	NF	NF	NF	NF	NF	NF	NF	NF	NF
VFG003729(gi:62181393)	type III secretion protein [TTSS (SPI-1 encode)]	NF	NF	NF	NF	NF	NF	NF	NF	NF	FOUND	NF	NF	NF	NF	NF	NF	NF	NF	NF	NF	NF	NF	NF	NF	NF	NF	NF	NF	NF	NF	NF	NF	NF	NF	NF	NF	NF	NF	NF	NF	NF	NF	NF	NF	NF	NF	NF	NF
VFG003733(gi:56414844)	antigen presentation protein SpaN [TTSS (SPI-1 encode)]	NF	NF	NF	NF	NF	NF	NF	NF	NF	FOUND	NF	NF	NF	NF	NF	NF	NF	NF	NF	NF	NF	NF	NF	NF	NF	NF	NF	NF	NF	NF	NF	NF	NF	NF	NF	NF	NF	NF	NF	NF	NF	NF	NF	NF	NF	NF	NF	NF
VFG003741(gi:16761671)	type III secretion system ATPase [TTSS (SPI-1 encode)]	NF	NF	NF	NF	NF	NF	NF	NF	NF	FOUND	NF	NF	NF	NF	NF	NF	NF	NF	NF	NF	NF	NF	NF	NF	NF	NF	NF	NF	NF	NF	NF	NF	NF	NF	NF	NF	NF	NF	NF	NF	NF	NF	NF	NF	NF	NF	NF	NF
VFG003753(gi:56414848)	possible secretory protein (associated with virulence)]	NF	NF	NF	NF	NF	NF	NF	NF	NF	NF	NF	NF	NF	NF	NF	NF	NF	NF	NF	NF	NF	NF	NF	NF	NF	NF	NF	NF	NF	NF	NF	NF	NF	NF	NF	NF	NF	NF	NF	NF	NF	NF	NF	NF	NF	NF	NF	NF
VFG003758(gi:56414849)	cell invasion protein [TTSS (SPI-1 encode)]	NF	NF	NF	NF	NF	NF	NF	NF	NF	NF	NF	NF	NF	NF	NF	NF	NF	NF	NF	NF	NF	NF	NF	NF	NF	NF	NF	NF	NF	NF	NF	NF	NF	NF	NF	NF	NF	NF	NF	NF	NF	NF	NF	NF	NF	NF	NF	NF
VFG003759(gi:62181399)	invasion protein [TTSS (SPI-1 encode)]	NF	NF	NF	NF	NF	NF	NF	NF	NF	NF	NF	NF	NF	NF	NF	NF	NF	NF	NF	NF	NF	NF	NF	NF	NF	NF	NF	NF	NF	NF	NF	NF	NF	NF	NF	NF	NF	NF	NF	NF	NF	NF	NF	NF	NF	NF	NF	NF
VFG003763(gi:56414850)	secretory protein (associated with virulence)]	NF	NF	NF	NF	NF	NF	NF	NF	NF	NF	NF	NF	NF	NF	NF	NF	NF	NF	NF	NF	NF	NF	NF	NF	NF	NF	NF	NF	NF	NF	NF	NF	NF	NF	NF	NF	NF	NF	NF	NF	NF	NF	NF	NF	NF	NF	NF	NF
VFG003764(gi:62181400)	invasion protein; outer membrane [TTSS (SPI-1 encode)]	NF	NF	NF	NF	NF	NF	NF	NF	NF	NF	NF	NF	NF	NF	NF	NF	NF	NF	NF	NF	NF	NF	NF	NF	NF	NF	NF	NF	NF	NF	NF	NF	NF	NF	NF	NF	NF	NF	NF	NF	NF	NF	NF	NF	NF	NF	NF	NF
VFG003779(gi:62181380)	protein tyrosine phosphate [TTSS-1 translocated effectors (CVF034)]	NF	NF	NF	NF	NF	NF	NF	NF	NF	NF	NF	NF	NF	NF	NF	NF	NF	NF	NF	NF	NF	NF	NF	NF	NF	NF	NF	NF	NF	NF	NF	NF	NF	NF	NF	NF	NF	NF	NF	NF	NF	NF	NF	NF	NF	NF	NF	NF
VFG003784(gi:62181384)	cell invasion protein [TTSS-1 translocated effectors (CVF034)]	NF	NF	NF	NF	NF	NF	NF	NF	NF	NF	NF	NF	NF	NF	NF	NF	NF	NF	NF	NF	NF	NF	NF	NF	NF	NF	NF	NF	NF	NF	NF	NF	NF	NF	NF	NF	NF	NF	NF	NF	NF	NF	NF	NF	NF	NF	NF	NF
VFG003806(gi:16761717)	possible secreted protein [TTSS-1 translocated effectors (CVF034)]	NF	NF	NF	NF	NF	NF	NF	NF	NF	FOUND	NF	NF	NF	NF	NF	NF	NF	NF	NF	NF	NF	NF	NF	NF	NF	NF	NF	NF	NF	NF	NF	NF	NF	NF	NF	NF	NF	NF	NF	NF	NF	NF	NF	NF	NF	NF	NF	NF
VFG003810(gi:16763074)	invasion-associated secreted protein. [SPI-1 encoded T3SS (SS010)]	NF	NF	NF	NF	NF	NF	NF	NF	NF	NF	NF	NF	NF	NF	NF	NF	NF	NF	NF	NF	NF	NF	NF	NF	NF	NF	NF	NF	NF	NF	NF	NF	NF	NF	NF	NF	NF	NF	NF	NF	NF	NF	NF	NF	NF	NF	NF	NF
VFG003814(gi:56413227)	Type III-secreted protein effector: invasion-associated protein [TTSS-1 translocated effectors (CVF034)]	NF	NF	NF	NF	NF	NF	NF	NF	NF	FOUND	NF	NF	NF	NF	NF	NF	NF	NF	NF	NF	NF	NF	NF	NF	NF	NF	NF	NF	NF	NF	NF	NF	NF	NF	NF	NF	NF	NF	NF	NF	NF	NF	NF	NF	NF	NF	NF	NF
VFG003818(gi:16760520)	putative two-component response regulator [TTSS (SPI-2 encode)]	NF	NF	NF	NF	NF	NF	NF	NF	NF	NF	NF	NF	NF	NF	NF	NF	NF	NF	NF	NF	NF	NF	NF	NF	NF	NF	NF	NF	NF	NF	NF	NF	NF	NF	NF	NF	NF	NF	NF	NF	NF	NF	NF	NF	NF	NF	NF	NF
VFG003820(gi:56413638)	putative two-component response regulator [TTSS (SPI-2 encode)]	NF	NF	NF	NF	NF	NF	NF	NF	NF	NF	NF	NF	NF	NF	NF	NF	NF	NF	NF	NF	NF	NF	NF	NF	NF	NF	NF	NF	NF	NF	NF	NF	NF	NF	NF	NF	NF	NF	NF	NF	NF	NF	NF	NF	NF	NF	NF	NF
VFG003821(gi:62179982)	Secretion system regulator: transcriptonal activator, homologous with degU/uvrY/bvgA [TTSS (SPI-2 encode)]	NF	NF	NF	NF	NF	NF	NF	NF	NF	NF	NF	NF	NF	NF	NF	NF	NF	NF	NF	NF	NF	NF	NF	NF	NF	NF	NF	NF	NF	NF	NF	NF	NF	NF	NF	NF	NF	NF	NF	NF	NF	NF	NF	NF	NF	NF	NF	NF
VFG003828(gi:16760517)	putative outer membrane secretory protein [TTSS (SPI-2 encode)]	NF	NF	NF	NF	NF	NF	NF	NF	NF	NF	NF	NF	NF	NF	NF	NF	NF	NF	NF	NF	NF	NF	NF	NF	NF	NF	NF	NF	NF	NF	NF	NF	NF	NF	NF	NF	NF	NF	NF	NF	NF	NF	NF	NF	NF	NF	NF	NF
VFG003833(gi:16760516)	putative pathogenicity island protein [TTSS (SPI-2 encode)]	NF	NF	NF	NF	NF	NF	NF	NF	NF	NF	NF	NF	NF	NF	NF	NF	NF	NF	NF	NF	NF	NF	NF	NF	NF	NF	NF	NF	NF	NF	NF	NF	NF	NF	NF	NF	NF	NF	NF	NF	NF	NF	NF	NF	NF	NF	NF	NF
VFG003835(gi:56413634)	putative pathogenicity island protein [TTSS (SPI-2 encode)]	NF	NF	NF	NF	NF	NF	NF	NF	NF	FOUND	NF	NF	NF	NF	NF	NF	NF	NF	NF	NF	NF	NF	NF	NF	NF	NF	NF	NF	NF	NF	NF	NF	NF	NF	NF	NF	NF	NF	NF	NF	NF	NF	NF	NF	NF	NF	NF	NF
VFG003838(gi:16760515)	putative secretion system protein [TTSS (SPI-2 encode)]	NF	NF	NF	NF	NF	NF	NF	NF	NF	FOUND	NF	NF	NF	NF	NF	NF	NF	NF	NF	NF	NF	NF	NF	NF	NF	NF	NF	NF	NF	NF	NF	NF	NF	NF	NF	NF	NF	NF	NF	NF	NF	NF	NF	NF	NF	NF	NF	NF
VFG003843(gi:16760514)	putative pathogenicity island protein [TTSS (SPI-2 encode)]	NF	FOUND	FOUND	FOUND	FOUND	FOUND	FOUND	FOUND	FOUND	FOUND	FOUND	FOUND	FOUND	FOUND	FOUND	FOUND	FOUND	FOUND	FOUND	FOUND	FOUND	FOUND	FOUND	FOUND	FOUND	FOUND	FOUND	FOUND	FOUND	FOUND	FOUND	FOUND	FOUND	FOUND	FOUND	FOUND	FOUND	FOUND	FOUND	FOUND	FOUND	FOUND	FOUND	FOUND	FOUND	FOUND	FOUND	FOUND
VFG003850(gi:56413631)	putative pathogenicity island effector effector protein [TTSS (SPI-2 encode)]	NF	NF	NF	NF	NF	NF	NF	NF	NF	NF	NF	NF	NF	NF	NF	NF	NF	NF	NF	NF	NF	NF	NF	NF	NF	NF	NF	NF	NF	NF	NF	NF	NF	NF	NF	NF	NF	NF	NF	NF	NF	NF	NF	NF	NF	NF	NF	NF
VFG003865(gi:56413628)	putative pathogenicity island effector protein [TTSS (SPI-2 encode)]	NF	NF	NF	NF	NF	NF	NF	NF	NF	FOUND	NF	NF	NF	NF	NF	NF	NF	NF	NF	NF	NF	NF	NF	NF	NF	NF	NF	NF	NF	NF	NF	NF	NF	NF	NF	NF	NF	NF	NF	NF	NF	NF	NF	NF	NF	NF	NF	NF
VFG003871(gi:62179993)	Secretion system effector SseE [TTSS (SPI-2 encode)]	NF	FOUND	FOUND	FOUND	FOUND	FOUND	FOUND	FOUND	FOUND	FOUND	FOUND	FOUND	FOUND	FOUND	FOUND	FOUND	FOUND	FOUND	FOUND	FOUND	FOUND	FOUND	FOUND	FOUND	FOUND	FOUND	FOUND	FOUND	FOUND	FOUND	FOUND	FOUND	FOUND	FOUND	FOUND	FOUND	FOUND	FOUND	FOUND	FOUND	FOUND	FOUND	FOUND	FOUND	FOUND	FOUND	FOUND	FOUND
VFG003881(gi:62179997)	Secretion system apparatus SsaG [TTSS (SPI-2 encode)]	NF	NF	NF	NF	NF	NF	NF	NF	NF	NF	NF	NF	NF	FOUND	NF	NF	NF	NF	NF	NF	NF	NF	NF	NF	NF	NF	NF	NF	NF	NF	NF	NF	NF	NF	NF	NF	NF	NF	NF	NF	NF	NF	NF	NF	FOUND	NF	NF	NF
VFG003886(gi:62179998)	Secretion system apparatus SsaH [TTSS (SPI-2 encode)]	NF	FOUND	FOUND	FOUND	FOUND	FOUND	FOUND	FOUND	FOUND	NF	FOUND	FOUND	FOUND	FOUND	FOUND	FOUND	FOUND	FOUND	FOUND	FOUND	FOUND	FOUND	FOUND	FOUND	FOUND	FOUND	FOUND	FOUND	FOUND	FOUND	FOUND	FOUND	FOUND	FOUND	FOUND	FOUND	FOUND	FOUND	FOUND	FOUND	FOUND	FOUND	FOUND	FOUND	FOUND	FOUND	FOUND	FOUND
VFG003895(gi:56413620)	putative pathogenicity island lipoprotein [TTSS (SPI-2 encode)]	NF	NF	NF	NF	NF	NF	NF	NF	NF	NF	NF	NF	NF	NF	NF	NF	NF	NF	NF	NF	NF	NF	NF	NF	NF	NF	NF	NF	NF	NF	NF	NF	NF	NF	NF	NF	NF	NF	NF	NF	NF	NF	NF	NF	NF	NF	NF	NF
VFG003898(gi:16760500)	putative pathogenicity island protein [TTSS (SPI-2 encode)]	NF	NF	NF	NF	NF	NF	NF	NF	NF	NF	NF	NF	NF	NF	NF	NF	NF	NF	NF	NF	NF	NF	NF	NF	NF	NF	NF	NF	NF	NF	NF	NF	NF	NF	NF	NF	NF	NF	NF	NF	NF	NF	NF	NF	NF	NF	NF	NF
VFG003906(gi:62180003)	Secretion system apparatus SsaL [TTSS (SPI-2 encode)]	NF	NF	NF	NF	NF	NF	NF	NF	NF	FOUND	NF	NF	NF	NF	NF	NF	NF	NF	NF	NF	NF	NF	NF	NF	NF	NF	NF	NF	NF	NF	NF	NF	NF	NF	NF	NF	NF	NF	NF	NF	NF	NF	NF	NF	NF	NF	NF	NF
VFG003910(gi:56413616)	putative pathogenicity island protein [TTSS (SPI-2 encode)]	NF	NF	NF	NF	NF	NF	NF	NF	NF	FOUND	NF	NF	NF	NF	NF	NF	NF	NF	NF	NF	NF	NF	NF	NF	NF	NF	NF	NF	NF	NF	NF	NF	NF	NF	NF	NF	NF	NF	NF	NF	NF	NF	NF	NF	NF	NF	NF	NF
VFG003916(gi:62180005)	Secretion system apparatus SsaV [TTSS (SPI-2 encode)]	NF	NF	NF	NF	NF	NF	NF	NF	NF	FOUND	NF	NF	NF	NF	NF	NF	NF	NF	NF	NF	NF	NF	NF	NF	NF	NF	NF	NF	NF	NF	NF	NF	NF	NF	NF	NF	NF	NF	NF	NF	NF	NF	NF	NF	NF	NF	NF	NF
VFG003926(gi:62180007)	Secretion system apparatus SsaO [TTSS (SPI-2 encode)]	NF	NF	NF	NF	NF	NF	NF	FOUND	NF	NF	NF	NF	NF	FOUND	NF	NF	NF	NF	NF	NF	NF	NF	NF	NF	NF	NF	NF	NF	NF	NF	NF	NF	NF	NF	NF	NF	NF	NF	NF	NF	NF	NF	NF	NF	FOUND	NF	NF	NF
VFG003930(gi:56413612)	putative type III secretion protein [TTSS (SPI-2 encode)]	NF	NF	NF	NF	NF	NF	NF	NF	NF	NF	NF	NF	NF	NF	NF	NF	NF	NF	NF	NF	NF	NF	NF	NF	NF	NF	NF	NF	NF	NF	NF	NF	NF	NF	NF	NF	NF	NF	NF	NF	NF	NF	NF	NF	NF	NF	NF	NF
VFG003940(gi:56413610)	putative type III secretion protein [TTSS (SPI-2 encode)]	NF	NF	NF	NF	NF	NF	NF	NF	NF	NF	NF	NF	NF	NF	NF	NF	NF	NF	NF	NF	NF	NF	NF	NF	NF	NF	NF	NF	NF	NF	NF	NF	NF	NF	NF	NF	NF	NF	NF	NF	NF	NF	NF	NF	NF	NF	NF	NF
VFG003945(gi:56413609)	putative type III secretion protein [TTSS (SPI-2 encode)]	NF	FOUND	FOUND	FOUND	FOUND	FOUND	FOUND	FOUND	FOUND	FOUND	FOUND	FOUND	FOUND	FOUND	FOUND	FOUND	FOUND	FOUND	FOUND	FOUND	FOUND	FOUND	FOUND	FOUND	FOUND	FOUND	FOUND	FOUND	FOUND	FOUND	FOUND	FOUND	FOUND	FOUND	FOUND	FOUND	FOUND	FOUND	FOUND	FOUND	FOUND	FOUND	FOUND	FOUND	FOUND	FOUND	FOUND	FOUND
VFG003946(gi:62180011)	Secretion system apparatus SsaS [TTSS (SPI-2 encode)]	NF	NF	NF	NF	NF	NF	NF	NF	NF	NF	NF	NF	NF	NF	NF	NF	NF	NF	NF	NF	NF	NF	NF	NF	NF	NF	NF	NF	NF	NF	NF	NF	NF	NF	NF	NF	NF	NF	NF	NF	NF	NF	NF	NF	NF	NF	NF	NF
VFG003953(gi:16760489)	putative type III secretion protein [TTSS (SPI-2 encode)]	NF	NF	NF	NF	NF	NF	NF	NF	NF	NF	NF	NF	NF	NF	NF	NF	NF	NF	NF	NF	NF	NF	NF	NF	NF	NF	NF	NF	NF	NF	NF	NF	NF	NF	NF	NF	NF	NF	NF	NF	NF	NF	NF	NF	NF	NF	NF	NF
VFG003971(gb|NP_460026)	type III secretion system effector SseI/SrfH, cysteine protease [SPI-2 encoded T3SS (SS021)]	NF	NF	NF	NF	NF	NF	NF	NF	NF	NF	NF	NF	NF	FOUND	NF	NF	NF	NF	NF	NF	NF	NF	NF	NF	NF	NF	NF	NF	NF	NF	NF	NF	NF	NF	NF	NF	NF	NF	NF	NF	NF	NF	NF	NF	FOUND	NF	NF	NF
VFG003981(gi:62180860)	putative cytoplasmic protein [TTSS-2 translocated effectors (CVF035)]	NF	NF	NF	NF	NF	NF	NF	NF	NF	NF	NF	NF	NF	NF	NF	NF	NF	NF	NF	NF	NF	NF	NF	NF	NF	NF	NF	NF	NF	NF	NF	NF	NF	NF	NF	NF	NF	NF	NF	NF	NF	NF	NF	NF	NF	NF	NF	NF
VFG003982(gb|NP_461081)	type III secretion system effector SseK2 [SPI-2 encoded T3SS (SS021)]	NF	NF	NF	NF	NF	NF	NF	NF	NF	FOUND	NF	NF	NF	NF	NF	NF	NF	NF	NF	NF	NF	NF	NF	NF	NF	NF	NF	NF	NF	NF	NF	NF	NF	NF	NF	NF	NF	NF	NF	NF	NF	NF	NF	NF	NF	NF	NF	NF
VFG003986(gi:56413790)	secreted effector protein [TTSS-2 translocated effectors (CVF035)]	NF	NF	NF	NF	NF	NF	NF	NF	NF	NF	NF	NF	NF	NF	NF	NF	NF	NF	NF	NF	NF	NF	NF	NF	NF	NF	NF	NF	NF	NF	NF	NF	NF	NF	NF	NF	NF	NF	NF	NF	NF	NF	NF	NF	NF	NF	NF	NF
VFG003996(gi:62179610)	Pathogenicity island encoded protein: SPI3 [TTSS-2 translocated effectors (CVF035)]	NF	NF	NF	NF	NF	NF	NF	NF	NF	NF	NF	NF	NF	NF	NF	NF	NF	NF	NF	NF	NF	NF	NF	NF	NF	NF	NF	NF	NF	NF	NF	NF	NF	NF	NF	NF	NF	NF	NF	NF	NF	NF	NF	NF	NF	NF	NF	NF
VFG004012(gi:1247280)	- [TTSS effectors translocated via both systems (CVF033)]	NF	NF	NF	NF	NF	NF	NF	NF	NF	FOUND	NF	NF	NF	NF	NF	NF	NF	NF	NF	NF	NF	NF	NF	NF	NF	NF	NF	NF	NF	NF	NF	NF	NF	NF	NF	NF	NF	NF	NF	NF	NF	NF	NF	NF	NF	NF	NF	NF
VFG004016(gb|NP_463026)	type III secretion system effector SseK1 [SPI-2 encoded T3SS (SS021)]	NF	FOUND	FOUND	FOUND	FOUND	FOUND	FOUND	FOUND	FOUND	NF	FOUND	FOUND	FOUND	FOUND	FOUND	FOUND	FOUND	FOUND	FOUND	FOUND	FOUND	FOUND	FOUND	FOUND	FOUND	FOUND	FOUND	FOUND	FOUND	FOUND	FOUND	FOUND	FOUND	FOUND	FOUND	FOUND	FOUND	FOUND	FOUND	FOUND	FOUND	FOUND	FOUND	FOUND	FOUND	FOUND	FOUND	FOUND
VFG004017(gi:62182610)	putative cytoplasmic protein [TTSS-2 translocated effectors (CVF035)]	NF	NF	NF	NF	NF	NF	NF	NF	NF	FOUND	NF	NF	NF	NF	NF	NF	NF	NF	NF	NF	NF	NF	NF	NF	NF	NF	NF	NF	NF	NF	NF	NF	NF	NF	NF	NF	NF	NF	NF	NF	NF	NF	NF	NF	NF	NF	NF	NF
VFG004041(gi:56415648)	Magnesium transport ATPase, P-type 2 [Mg2+ transport (CVF005)]	NF	NF	NF	NF	NF	NF	NF	NF	NF	NF	NF	NF	NF	NF	NF	NF	NF	NF	NF	NF	NF	NF	NF	NF	NF	NF	NF	NF	NF	NF	NF	NF	NF	NF	NF	NF	NF	NF	NF	NF	NF	NF	NF	NF	NF	NF	NF	NF
VFG004046(gi:56415649)	conserved hyopthetical protein [Mg2+ transport (CVF005)]	NF	NF	NF	NF	NF	NF	NF	NF	NF	NF	NF	NF	NF	NF	NF	NF	NF	NF	NF	NF	NF	NF	NF	NF	NF	NF	NF	NF	NF	NF	NF	NF	NF	NF	NF	NF	NF	NF	NF	NF	NF	NF	NF	NF	NF	NF	NF	NF
VFG004047(gi:62182255)	Mg2+ transport protein [Mg2+ transport (CVF005)]	NF	NF	NF	NF	NF	NF	NF	NF	NF	NF	NF	NF	NF	NF	NF	NF	NF	NF	NF	NF	NF	NF	NF	NF	NF	NF	NF	NF	NF	NF	NF	NF	NF	NF	NF	NF	NF	NF	NF	NF	NF	NF	NF	NF	NF	NF	NF	NF
VFG004063(gi:56413783)	transcriptional regulatory protein PhoP, regulator of virulence determinants [PhoPQ (CVF010)]	NF	NF	NF	NF	NF	NF	NF	NF	NF	FOUND	NF	NF	NF	NF	NF	NF	NF	NF	NF	NF	NF	NF	NF	NF	NF	NF	NF	NF	NF	NF	NF	NF	NF	NF	NF	NF	NF	NF	NF	NF	NF	NF	NF	NF	NF	NF	NF	NF
VFG004068(gi:56414308)	type-1 fimbrial protein, a chain precursor [Fim (CVF003)]	NF	NF	NF	NF	NF	NF	NF	NF	NF	NF	NF	NF	NF	NF	NF	NF	NF	NF	NF	NF	NF	NF	NF	NF	NF	NF	NF	NF	NF	NF	NF	NF	NF	NF	NF	NF	NF	NF	NF	NF	NF	NF	NF	NF	NF	NF	NF	NF
VFG004069(gi:62179152)	major type 1 subunit fimbrin (pilin)]	NF	NF	NF	NF	NF	NF	NF	NF	NF	NF	NF	NF	NF	NF	NF	NF	NF	NF	NF	NF	NF	NF	NF	NF	NF	NF	NF	NF	NF	NF	NF	NF	NF	NF	NF	NF	NF	NF	NF	NF	NF	NF	NF	NF	NF	NF	NF	NF
VFG004093(gi:56414303)	fimbria-like protein FimF precursor [Fim (CVF003)]	NF	NF	NF	NF	NF	NF	NF	NF	NF	NF	NF	NF	NF	NF	NF	NF	NF	NF	NF	NF	NF	NF	NF	NF	NF	NF	NF	NF	NF	NF	NF	NF	NF	NF	NF	NF	NF	NF	NF	NF	NF	NF	NF	NF	NF	NF	NF	NF
VFG004094(gi:62179157)	putative fimbrial protein [Fim (CVF003)]	NF	NF	NF	NF	NF	NF	NF	NF	NF	FOUND	NF	NF	NF	NF	NF	NF	NF	NF	NF	NF	NF	NF	NF	NF	NF	NF	NF	NF	NF	NF	NF	NF	NF	NF	NF	NF	NF	NF	NF	NF	NF	NF	NF	NF	NF	NF	NF	NF
VFG004119(gi:62179662)	curlin major subunit, coiled surface structures; cryptic [Agf/Csg (CVF001)]	NF	FOUND	FOUND	FOUND	FOUND	FOUND	FOUND	FOUND	FOUND	NF	FOUND	FOUND	FOUND	FOUND	FOUND	FOUND	FOUND	FOUND	FOUND	FOUND	FOUND	FOUND	FOUND	FOUND	FOUND	FOUND	FOUND	FOUND	FOUND	FOUND	FOUND	FOUND	FOUND	FOUND	FOUND	FOUND	FOUND	FOUND	FOUND	FOUND	FOUND	FOUND	FOUND	FOUND	FOUND	FOUND	FOUND	FOUND
VFG004129(gi:62179660)	putative transcriptional regulator (LuxR/UhpA family)]	NF	FOUND	FOUND	FOUND	FOUND	FOUND	FOUND	FOUND	FOUND	NF	FOUND	FOUND	FOUND	FOUND	FOUND	FOUND	FOUND	FOUND	FOUND	FOUND	FOUND	FOUND	FOUND	FOUND	FOUND	FOUND	FOUND	FOUND	FOUND	FOUND	FOUND	FOUND	FOUND	FOUND	FOUND	FOUND	FOUND	FOUND	FOUND	FOUND	FOUND	FOUND	FOUND	FOUND	FOUND	FOUND	FOUND	FOUND
VFG004144(gi:62179657)	putative transcriptional regulator in curly assembly/transport, 2nd curli operon [Agf/Csg (CVF001)]	NF	NF	NF	NF	NF	NF	NF	NF	NF	NF	NF	NF	NF	NF	NF	NF	NF	NF	NF	NF	NF	NF	NF	NF	NF	NF	NF	NF	NF	NF	NF	NF	NF	NF	NF	NF	NF	NF	NF	NF	NF	NF	NF	NF	NF	NF	NF	NF
VFG004146(gi:16759015)	fimbrial subunit [Bcf (CVF002)]	NF	NF	NF	NF	NF	NF	NF	NF	NF	NF	NF	NF	NF	NF	NF	NF	NF	NF	NF	NF	NF	NF	NF	NF	NF	NF	NF	NF	NF	NF	NF	NF	NF	NF	NF	NF	NF	NF	NF	NF	NF	NF	NF	NF	NF	NF	NF	NF
VFG004151(gi:16759016)	fimbrial chaperone [Bcf (CVF002)]	NF	NF	NF	NF	NF	NF	NF	NF	NF	NF	NF	NF	NF	NF	NF	NF	NF	NF	NF	NF	NF	NF	NF	NF	NF	NF	NF	NF	NF	NF	NF	NF	NF	NF	NF	NF	NF	NF	NF	NF	NF	NF	NF	NF	NF	NF	NF	NF
VFG004160(gi:16763414)	fimbrial subunit [bovine colonization factor (Bcf)]	NF	NF	NF	NF	NF	NF	NF	NF	NF	FOUND	NF	NF	NF	NF	NF	NF	NF	NF	NF	NF	NF	NF	NF	NF	NF	NF	NF	NF	NF	NF	NF	NF	NF	NF	NF	NF	NF	NF	NF	NF	NF	NF	NF	NF	NF	NF	NF	NF
VFG004165(gi:16763415)	fimbrial subunit [bovine colonization factor (Bcf)]	NF	NF	NF	NF	NF	NF	NF	NF	NF	NF	NF	NF	NF	NF	NF	NF	NF	NF	NF	NF	NF	NF	NF	NF	NF	NF	NF	NF	NF	NF	NF	NF	NF	NF	NF	NF	NF	NF	NF	NF	NF	NF	NF	NF	NF	NF	NF	NF
VFG004169(gi:62178593)	fimbrial subunit [Bcf (CVF002)]	NF	NF	NF	NF	NF	NF	NF	NF	NF	NF	NF	NF	NF	NF	NF	NF	NF	NF	NF	NF	NF	NF	NF	NF	NF	NF	NF	NF	NF	NF	NF	NF	NF	NF	NF	NF	NF	NF	NF	NF	NF	NF	NF	NF	NF	NF	NF	NF
VFG004170(gi:16763416)	fimbrial subunit [bovine colonization factor (Bcf)]	NF	NF	NF	NF	NF	NF	NF	NF	NF	NF	NF	NF	NF	NF	NF	NF	NF	NF	NF	NF	NF	NF	NF	NF	NF	NF	NF	NF	NF	NF	NF	NF	NF	NF	NF	NF	NF	NF	NF	NF	NF	NF	NF	NF	NF	NF	NF	NF
VFG004174(gi:62178594)	fimbrial subunit [Bcf (CVF002)]	NF	NF	NF	NF	NF	NF	NF	NF	NF	FOUND	NF	NF	NF	NF	NF	NF	NF	NF	NF	NF	NF	NF	NF	NF	NF	NF	NF	NF	NF	NF	NF	NF	NF	NF	NF	NF	NF	NF	NF	NF	NF	NF	NF	NF	NF	NF	NF	NF
VFG004181(gi:62182138)	long polar fimbrial minor protein [Lpf (CVF004)]	NF	NF	NF	NF	NF	NF	NF	NF	NF	FOUND	NF	NF	NF	NF	NF	NF	NF	NF	NF	NF	NF	NF	NF	NF	NF	NF	NF	NF	NF	NF	NF	NF	NF	NF	NF	NF	NF	NF	NF	NF	NF	NF	NF	NF	NF	NF	NF	NF
VFG004187(gi:62182140)	long polar fimbrial chaperone [Lpf (CVF004)]	NF	FOUND	FOUND	FOUND	FOUND	FOUND	FOUND	FOUND	FOUND	NF	FOUND	FOUND	FOUND	FOUND	FOUND	FOUND	FOUND	FOUND	FOUND	FOUND	FOUND	FOUND	FOUND	FOUND	FOUND	FOUND	FOUND	FOUND	FOUND	FOUND	FOUND	FOUND	FOUND	FOUND	FOUND	FOUND	FOUND	FOUND	FOUND	FOUND	FOUND	FOUND	FOUND	FOUND	FOUND	FOUND	FOUND	FOUND
VFG004193(gi:56414579)	probable lipoprotein [Saf (CVF013)]	NF	NF	NF	NF	NF	NF	NF	NF	NF	NF	NF	NF	NF	NF	NF	NF	NF	NF	NF	NF	NF	NF	NF	NF	NF	NF	NF	NF	NF	NF	NF	NF	NF	NF	NF	NF	NF	NF	NF	NF	NF	NF	NF	NF	NF	NF	NF	NF
VFG004198(gi:56414578)	periplasmic fimbrial chaperone protein [Saf (CVF013)]	NF	NF	NF	NF	NF	NF	NF	NF	NF	NF	NF	NF	NF	NF	NF	NF	NF	NF	NF	NF	NF	NF	NF	NF	NF	NF	NF	NF	NF	NF	NF	NF	NF	NF	NF	NF	NF	NF	NF	NF	NF	NF	NF	NF	NF	NF	NF	NF
VFG004201(gi:16759290)	outer-membrane fimbrial usher protein [Saf (CVF013)]	NF	NF	NF	NF	NF	NF	NF	NF	NF	NF	NF	NF	NF	NF	NF	NF	NF	NF	NF	NF	NF	NF	NF	NF	NF	NF	NF	NF	NF	NF	NF	NF	NF	NF	NF	NF	NF	NF	NF	NF	NF	NF	NF	NF	NF	NF	NF	NF
VFG004203(gi:56414577)	outer-membrane fimbrial usher protein [Saf (CVF013)]	NF	NF	NF	NF	NF	NF	NF	NF	NF	NF	NF	NF	NF	NF	NF	NF	NF	NF	NF	NF	NF	NF	NF	NF	NF	NF	NF	NF	NF	NF	NF	NF	NF	NF	NF	NF	NF	NF	NF	NF	NF	NF	NF	NF	NF	NF	NF	NF
VFG004206(gi:16759291)	putative fimbrial structural subunit [Saf (CVF013)]	NF	NF	NF	NF	NF	NF	NF	NF	NF	NF	NF	NF	NF	NF	NF	NF	NF	NF	NF	NF	NF	NF	NF	NF	NF	NF	NF	NF	NF	NF	NF	NF	NF	NF	NF	NF	NF	NF	NF	NF	NF	NF	NF	NF	NF	NF	NF	NF
VFG004209(gi:62178865)	putative fimbriae subunit [Saf (CVF013)]	NF	NF	NF	NF	NF	NF	NF	NF	NF	NF	NF	NF	NF	NF	NF	NF	NF	NF	NF	NF	NF	NF	NF	NF	NF	NF	NF	NF	NF	NF	NF	NF	NF	NF	NF	NF	NF	NF	NF	NF	NF	NF	NF	NF	NF	NF	NF	NF
VFG004259(gi:62178953)	putative fimbriae; major subunit [Stb (CVF020)]	NF	NF	NF	NF	NF	NF	NF	NF	NF	NF	NF	NF	NF	NF	NF	NF	NF	NF	NF	NF	NF	NF	NF	NF	NF	NF	NF	NF	NF	NF	NF	NF	NF	NF	NF	NF	NF	NF	NF	NF	NF	NF	NF	NF	NF	NF	NF	NF
VFG004260(gi:16765478)	putative outer membrane lipoprotein [Stc (AI060)]	NF	NF	NF	NF	NF	NF	NF	NF	NF	NF	NF	NF	NF	NF	NF	NF	NF	NF	NF	NF	NF	NF	NF	NF	NF	NF	NF	NF	NF	NF	NF	NF	NF	NF	NF	NF	NF	NF	NF	NF	NF	NF	NF	NF	NF	NF	NF	NF
VFG004275(gi:16765481)	putative fimbrial-like protein [Stc (AI060)]	NF	NF	NF	NF	NF	NF	NF	NF	NF	NF	NF	NF	NF	NF	NF	NF	NF	NF	NF	NF	NF	NF	NF	NF	NF	NF	NF	NF	NF	NF	NF	NF	NF	NF	NF	NF	NF	NF	NF	NF	NF	NF	NF	NF	NF	NF	NF	NF
VFG004279(gi:62180737)	paral putative fimbrial-like protein [Stc (CVF021)]	NF	NF	NF	NF	NF	NF	NF	NF	NF	NF	NF	NF	NF	NF	NF	NF	NF	NF	NF	NF	NF	NF	NF	NF	NF	NF	NF	NF	NF	NF	NF	NF	NF	NF	NF	NF	NF	NF	NF	NF	NF	NF	NF	NF	NF	NF	NF	NF
VFG004283(gi:56414975)	probable fimbrial chaperone protein [Std (CVF022)]	NF	NF	NF	NF	NF	NF	NF	NF	NF	FOUND	NF	NF	NF	NF	NF	NF	NF	NF	NF	NF	NF	NF	NF	NF	NF	NF	NF	NF	NF	NF	NF	NF	NF	NF	NF	NF	NF	NF	NF	NF	NF	NF	NF	NF	NF	NF	NF	NF
VFG004284(gi:62181537)	putative fimbrial chaparone protein [Std (CVF022)]	NF	NF	NF	NF	NF	NF	NF	NF	NF	NF	NF	NF	NF	NF	NF	NF	NF	NF	NF	NF	NF	NF	NF	NF	NF	NF	NF	NF	NF	NF	NF	NF	NF	NF	NF	NF	NF	NF	NF	NF	NF	NF	NF	NF	NF	NF	NF	NF
VFG004301(gi:56414900)	outer membrane usher protein [Ste (CVF023)]	NF	NF	NF	NF	NF	NF	NF	NF	NF	FOUND	NF	NF	NF	NF	NF	NF	NF	NF	NF	NF	NF	NF	NF	NF	NF	NF	NF	NF	NF	NF	NF	NF	NF	NF	NF	NF	NF	NF	NF	NF	NF	NF	NF	NF	NF	NF	NF	NF
VFG004309(gi:56414902)	fimbrial subunit [Ste (CVF023)]	NF	NF	NF	NF	NF	NF	NF	NF	NF	NF	NF	NF	NF	NF	NF	NF	NF	NF	NF	NF	NF	NF	NF	NF	NF	NF	NF	NF	NF	NF	NF	NF	NF	NF	NF	NF	NF	NF	NF	NF	NF	NF	NF	NF	NF	NF	NF	NF
VFG004314(gi:62181463)	putative minor fimbrial subunit [Ste (CVF023)]	NF	NF	NF	NF	NF	NF	NF	NF	NF	FOUND	NF	NF	NF	NF	NF	NF	NF	NF	NF	NF	NF	NF	NF	NF	NF	NF	NF	NF	NF	NF	NF	NF	NF	NF	NF	NF	NF	NF	NF	NF	NF	NF	NF	NF	NF	NF	NF	NF
VFG004334(gi:16763590)	putative minor fimbrial subunit [S. typhimurium fimbriae (Stf)]	NF	NF	NF	NF	NF	NF	NF	NF	NF	NF	NF	NF	NF	NF	NF	NF	NF	NF	NF	NF	NF	NF	NF	NF	NF	NF	NF	NF	NF	NF	NF	NF	NF	NF	NF	NF	NF	NF	NF	NF	NF	NF	NF	NF	NF	NF	NF	NF
VFG004349(gi:62183006)	putative major fimbrial subunit [Sth (CVF026)]	NF	NF	NF	NF	NF	NF	NF	NF	NF	FOUND	NF	NF	NF	NF	NF	NF	NF	NF	NF	NF	NF	NF	NF	NF	NF	NF	NF	NF	NF	NF	NF	NF	NF	NF	NF	NF	NF	NF	NF	NF	NF	NF	NF	NF	NF	NF	NF	NF
VFG004354(gi:62183007)	putative fimbrial subunit [Sth (CVF026)]	NF	NF	NF	NF	NF	NF	NF	NF	NF	NF	NF	NF	NF	NF	NF	NF	NF	NF	NF	NF	NF	NF	NF	NF	NF	NF	NF	NF	NF	NF	NF	NF	NF	NF	NF	NF	NF	NF	NF	NF	NF	NF	NF	NF	NF	NF	NF	NF
VFG004364(gi:62183009)	putative fimbrial chaparone protein [Sth (CVF026)]	NF	NF	NF	NF	NF	NF	NF	NF	NF	NF	NF	NF	NF	NF	NF	NF	NF	NF	NF	NF	NF	NF	NF	NF	NF	NF	NF	NF	NF	NF	NF	NF	NF	NF	NF	NF	NF	NF	NF	NF	NF	NF	NF	NF	NF	NF	NF	NF
VFG004371(gi:62178744)	putative fimbriae [Sti (CVF027)]	NF	NF	NF	NF	NF	NF	NF	NF	NF	FOUND	NF	NF	NF	NF	NF	NF	NF	NF	NF	NF	NF	NF	NF	NF	NF	NF	NF	NF	NF	NF	NF	NF	NF	NF	NF	NF	NF	NF	NF	NF	NF	NF	NF	NF	NF	NF	NF	NF
VFG004372(gi:16763565)	putativie fimbrial usher [Sti (AI066)]	NF	NF	NF	NF	NF	NF	NF	NF	NF	NF	NF	NF	NF	NF	NF	NF	NF	NF	NF	NF	NF	NF	NF	NF	NF	NF	NF	NF	NF	NF	NF	NF	NF	NF	NF	NF	NF	NF	NF	NF	NF	NF	NF	NF	NF	NF	NF	NF
VFG004374(gi:16763566)	putative fimbrial chaparone [Sti (AI066)]	NF	NF	NF	NF	NF	NF	NF	NF	NF	FOUND	NF	NF	NF	NF	NF	NF	NF	NF	NF	NF	NF	NF	NF	NF	NF	NF	NF	NF	NF	NF	NF	NF	NF	NF	NF	NF	NF	NF	NF	NF	NF	NF	NF	NF	NF	NF	NF	NF
VFG004376(gi:16763567)	putative fimbrial subunit [Sti (AI066)]	NF	NF	NF	NF	NF	NF	NF	NF	NF	NF	NF	NF	NF	NF	NF	NF	NF	NF	NF	NF	NF	NF	NF	NF	NF	NF	NF	NF	NF	NF	NF	NF	NF	NF	NF	NF	NF	NF	NF	NF	NF	NF	NF	NF	NF	NF	NF	NF
VFG004378(gi:16767812)	putative outer membrane protein [Stj (AI067)]	NF	NF	NF	NF	NF	NF	NF	NF	NF	FOUND	NF	NF	NF	NF	NF	NF	NF	NF	NF	NF	NF	NF	NF	NF	NF	NF	NF	NF	NF	NF	NF	NF	NF	NF	NF	NF	NF	NF	NF	NF	NF	NF	NF	NF	NF	NF	NF	NF
VFG004384(gi:56412450)	putative fimbrial protein [Stk (CVF029)]	NF	NF	NF	NF	NF	NF	NF	NF	NF	FOUND	NF	NF	NF	NF	NF	NF	NF	NF	NF	NF	NF	NF	NF	NF	NF	NF	NF	NF	NF	NF	NF	NF	NF	NF	NF	NF	NF	NF	NF	NF	NF	NF	NF	NF	NF	NF	NF	NF
VFG004385(gi:56412451)	putative fimbrial protein [Stk (CVF029)]	NF	NF	NF	NF	NF	NF	NF	NF	NF	FOUND	NF	NF	NF	NF	NF	NF	NF	NF	NF	NF	NF	NF	NF	NF	NF	NF	NF	NF	NF	NF	NF	NF	NF	NF	NF	NF	NF	NF	NF	NF	NF	NF	NF	NF	NF	NF	NF	NF
VFG004386(gi:56412452)	putative fimbrial protein [Stk (CVF029)]	NF	NF	NF	NF	NF	NF	NF	NF	NF	FOUND	NF	NF	NF	NF	NF	NF	NF	NF	NF	NF	NF	NF	NF	NF	NF	NF	NF	NF	NF	NF	NF	NF	NF	NF	NF	NF	NF	NF	NF	NF	NF	NF	NF	NF	NF	NF	NF	NF
VFG004387(gi:56412453)	outer membrane usher protein [Stk (CVF029)]	NF	NF	NF	NF	NF	NF	NF	NF	NF	FOUND	NF	NF	NF	NF	NF	NF	NF	NF	NF	NF	NF	NF	NF	NF	NF	NF	NF	NF	NF	NF	NF	NF	NF	NF	NF	NF	NF	NF	NF	NF	NF	NF	NF	NF	NF	NF	NF	NF
VFG004388(gi:56412454)	putative fimbriae; chaparone [Stk (CVF029)]	NF	NF	NF	NF	NF	NF	NF	NF	NF	FOUND	NF	NF	NF	NF	NF	NF	NF	NF	NF	NF	NF	NF	NF	NF	NF	NF	NF	NF	NF	NF	NF	NF	NF	NF	NF	NF	NF	NF	NF	NF	NF	NF	NF	NF	NF	NF	NF	NF
VFG004389(gi:56412455)	major fimbrial subunit [Stk (CVF029)]	NF	NF	NF	NF	NF	NF	NF	NF	NF	NF	NF	NF	NF	NF	NF	NF	NF	NF	NF	NF	NF	NF	NF	NF	NF	NF	NF	NF	NF	NF	NF	NF	NF	NF	NF	NF	NF	NF	NF	NF	NF	NF	NF	NF	NF	NF	NF	NF
VFG004390(gi:16759295)	putative fimbrial protein [Tcf (AI068)]	NF	NF	NF	NF	NF	NF	NF	NF	NF	NF	NF	NF	NF	NF	NF	NF	NF	NF	NF	NF	NF	NF	NF	NF	NF	NF	NF	NF	NF	NF	NF	NF	NF	NF	NF	NF	NF	NF	NF	NF	NF	NF	NF	NF	NF	NF	NF	NF
VFG004409(gi:60115487)	outer membrane usher protein PefC precursor [Pef (CVF009)]	NF	FOUND	FOUND	FOUND	FOUND	FOUND	FOUND	FOUND	FOUND	NF	FOUND	FOUND	FOUND	FOUND	FOUND	FOUND	FOUND	FOUND	FOUND	FOUND	FOUND	FOUND	FOUND	FOUND	FOUND	FOUND	FOUND	FOUND	FOUND	FOUND	FOUND	FOUND	FOUND	FOUND	FOUND	FOUND	FOUND	FOUND	FOUND	FOUND	FOUND	FOUND	FOUND	FOUND	FOUND	FOUND	FOUND	FOUND
VFG004411(gi:60115486)	F107 fimbrial protein precursor [Pef (CVF009)]	NF	FOUND	FOUND	FOUND	FOUND	FOUND	FOUND	FOUND	FOUND	NF	FOUND	FOUND	FOUND	FOUND	FOUND	FOUND	FOUND	FOUND	FOUND	FOUND	FOUND	FOUND	FOUND	FOUND	FOUND	FOUND	FOUND	FOUND	FOUND	FOUND	FOUND	FOUND	FOUND	FOUND	FOUND	FOUND	FOUND	FOUND	FOUND	FOUND	FOUND	FOUND	FOUND	FOUND	FOUND	FOUND	FOUND	FOUND
VFG004413(gi:60115485)	major pilu subunit operon regulatory protein PapB [Pef (CVF009)]	NF	FOUND	FOUND	FOUND	FOUND	FOUND	FOUND	FOUND	FOUND	NF	FOUND	FOUND	FOUND	FOUND	FOUND	FOUND	FOUND	FOUND	FOUND	FOUND	FOUND	FOUND	FOUND	FOUND	FOUND	FOUND	FOUND	FOUND	FOUND	FOUND	FOUND	FOUND	FOUND	FOUND	FOUND	FOUND	FOUND	FOUND	FOUND	FOUND	FOUND	FOUND	FOUND	FOUND	FOUND	FOUND	FOUND	FOUND
VFG004421(gi:60115465)	28.1 kDa virulence protein [Spv (CVF018)]	NF	FOUND	FOUND	FOUND	FOUND	FOUND	FOUND	FOUND	FOUND	NF	FOUND	FOUND	FOUND	FOUND	FOUND	FOUND	FOUND	FOUND	FOUND	FOUND	FOUND	FOUND	FOUND	FOUND	FOUND	FOUND	FOUND	FOUND	FOUND	FOUND	FOUND	FOUND	FOUND	FOUND	FOUND	FOUND	FOUND	FOUND	FOUND	FOUND	FOUND	FOUND	FOUND	FOUND	FOUND	FOUND	FOUND	FOUND
VFG004433(gi:62182248)	putative autotransported protein [MisL (CVF008)]	NF	NF	NF	NF	NF	NF	NF	NF	NF	NF	NF	NF	NF	NF	NF	NF	NF	NF	NF	NF	NF	NF	NF	NF	NF	NF	NF	NF	NF	NF	NF	NF	NF	NF	NF	NF	NF	NF	NF	NF	NF	NF	NF	NF	NF	NF	NF	NF
VFG004448(gi:62181081)	putative outer membrane protein [RatB (CVF011)]	NF	NF	NF	NF	NF	NF	NF	NF	NF	NF	NF	NF	NF	NF	NF	NF	NF	NF	NF	NF	NF	NF	NF	NF	NF	NF	NF	NF	NF	NF	NF	NF	NF	NF	NF	NF	NF	NF	NF	NF	NF	NF	NF	NF	NF	NF	NF	NF
VFG005997(gi:24379858)	putative glucose-1-phosphate thymidyltransferase [Capsule (CVF186)]	NF	NF	NF	NF	NF	NF	NF	NF	NF	NF	NF	NF	NF	NF	NF	NF	NF	NF	NF	NF	NF	NF	NF	NF	NF	NF	NF	NF	NF	NF	NF	NF	NF	NF	NF	NF	NF	NF	NF	NF	NF	NF	NF	NF	NF	NF	NF	NF
VFG007635(gi:27364228)	UDP-N-acetyl-D-mannosaminuronate dehydrogenase [Capsular polysaccharide (CVF282)]	NF	NF	NF	NF	NF	NF	NF	NF	NF	NF	NF	NF	NF	NF	NF	NF	NF	NF	NF	NF	NF	NF	NF	NF	NF	NF	NF	NF	NF	NF	NF	NF	NF	NF	NF	NF	NF	NF	NF	NF	NF	NF	NF	NF	NF	NF	NF	NF
VFG012500(gi:88770271)	IroN [Salmochelin (IA014)]	NF	NF	NF	NF	NF	NF	NF	NF	NF	NF	NF	NF	NF	NF	NF	NF	NF	NF	NF	NF	NF	NF	NF	NF	NF	NF	NF	NF	NF	NF	NF	NF	NF	NF	NF	NF	NF	NF	NF	NF	NF	NF	NF	NF	NF	NF	NF	NF
VFG012507(gi:91210149)	IroD protein [Salmochelin siderophore (CVF456)]	NF	NF	NF	NF	NF	NF	NF	NF	NF	NF	NF	NF	NF	NF	NF	NF	NF	NF	NF	NF	NF	NF	NF	NF	NF	NF	NF	NF	NF	NF	NF	NF	NF	NF	NF	NF	NF	NF	NF	NF	NF	NF	NF	NF	NF	NF	NF	NF
VFG012518(gi:88770302)	IutA [Aerobactin siderophore (CVF457)]	NF	NF	NF	NF	NF	NF	NF	NF	NF	NF	NF	NF	NF	NF	NF	NF	NF	NF	NF	NF	NF	NF	NF	NF	NF	NF	NF	NF	NF	NF	NF	NF	NF	NF	NF	NF	NF	NF	NF	NF	NF	NF	NF	NF	NF	NF	NF	NF
VFG012522(gi:88770304)	IucC [Aerobactin siderophore (CVF457)]	NF	NF	NF	NF	NF	NF	NF	NF	NF	NF	NF	NF	NF	NF	NF	NF	NF	NF	NF	NF	NF	NF	NF	NF	NF	NF	NF	NF	NF	NF	NF	NF	NF	NF	NF	NF	NF	NF	NF	NF	NF	NF	NF	NF	NF	NF	NF	NF
VFG012524(gi:88770305)	IucB [Aerobactin siderophore (CVF457)]	NF	NF	NF	NF	NF	NF	NF	NF	NF	NF	NF	NF	NF	NF	NF	NF	NF	NF	NF	NF	NF	NF	NF	NF	NF	NF	NF	NF	NF	NF	NF	NF	NF	NF	NF	NF	NF	NF	NF	NF	NF	NF	NF	NF	NF	NF	NF	NF
VFG012575(gi:88770314)	SitA [Iron/managanease transport (CVF459)]	NF	NF	NF	NF	NF	NF	NF	NF	NF	NF	NF	NF	NF	NF	NF	NF	NF	NF	NF	NF	NF	NF	NF	NF	NF	NF	NF	NF	NF	NF	NF	NF	NF	NF	NF	NF	NF	NF	NF	NF	NF	NF	NF	NF	NF	NF	NF	NF
VFG012590(gi:88770311)	SitD [Iron/managanease transport (CVF459)]	NF	NF	NF	NF	NF	NF	NF	NF	NF	NF	NF	NF	NF	NF	NF	NF	NF	NF	NF	NF	NF	NF	NF	NF	NF	NF	NF	NF	NF	NF	NF	NF	NF	NF	NF	NF	NF	NF	NF	NF	NF	NF	NF	NF	NF	NF	NF	NF
VFG012785(gi:3776756)	- [Mxi-Spa TTSS effectors controlled by VirB (CVF463)]	NF	NF	NF	NF	NF	NF	NF	NF	NF	NF	NF	FOUND	NF	NF	NF	NF	NF	NF	NF	NF	NF	NF	NF	NF	NF	NF	NF	NF	NF	NF	NF	NF	NF	NF	NF	NF	NF	NF	NF	NF	NF	NF	NF	NF	NF	NF	NF	NF
VFG012786(gi:3670809)	- [Mxi-Spa TTSS effectors controlled by VirB (CVF463)]	NF	FOUND	FOUND	FOUND	FOUND	FOUND	FOUND	FOUND	FOUND	FOUND	FOUND	FOUND	FOUND	FOUND	FOUND	FOUND	FOUND	FOUND	FOUND	FOUND	FOUND	FOUND	FOUND	FOUND	FOUND	FOUND	FOUND	FOUND	FOUND	FOUND	FOUND	FOUND	FOUND	FOUND	FOUND	FOUND	FOUND	FOUND	FOUND	FOUND	FOUND	FOUND	FOUND	FOUND	FOUND	FOUND	FOUND	FOUND
VFG012874(gi:30064027)	hypothetical protein [Mxi-Spa TTSS effectors controlled by MxiE (CVF465)]	NF	FOUND	FOUND	FOUND	FOUND	FOUND	FOUND	FOUND	FOUND	FOUND	FOUND	FOUND	FOUND	FOUND	FOUND	FOUND	FOUND	FOUND	FOUND	FOUND	FOUND	FOUND	FOUND	FOUND	FOUND	FOUND	FOUND	FOUND	FOUND	FOUND	FOUND	FOUND	FOUND	FOUND	FOUND	FOUND	FOUND	FOUND	FOUND	FOUND	FOUND	FOUND	FOUND	FOUND	FOUND	FOUND	FOUND	FOUND
VFG012936(gi:110804319)	bactoprenol-linked glucose translocase [LPS glucosylation (CVF473)]	NF	FOUND	FOUND	FOUND	FOUND	FOUND	FOUND	FOUND	FOUND	FOUND	FOUND	FOUND	FOUND	FOUND	FOUND	FOUND	FOUND	FOUND	FOUND	FOUND	FOUND	FOUND	FOUND	FOUND	FOUND	FOUND	FOUND	FOUND	FOUND	FOUND	FOUND	FOUND	FOUND	FOUND	FOUND	FOUND	FOUND	FOUND	FOUND	FOUND	FOUND	FOUND	FOUND	FOUND	FOUND	FOUND	FOUND	FOUND
VFG012989(gi:82543040)	2,3-dihydroxybenzoate-AMP ligase [Enterobactin synthesis (CVF477)]	NF	FOUND	FOUND	FOUND	FOUND	FOUND	FOUND	FOUND	FOUND	FOUND	FOUND	FOUND	FOUND	FOUND	FOUND	FOUND	FOUND	FOUND	FOUND	FOUND	FOUND	FOUND	FOUND	FOUND	FOUND	FOUND	FOUND	FOUND	FOUND	FOUND	FOUND	FOUND	FOUND	FOUND	FOUND	FOUND	FOUND	FOUND	FOUND	FOUND	FOUND	FOUND	FOUND	FOUND	FOUND	FOUND	FOUND	FOUND
VFG012997(gi:82775864)	ATP-dependent serine activating enzyme [Enterobactin synthesis (CVF477)]	NF	FOUND	FOUND	FOUND	FOUND	FOUND	FOUND	FOUND	FOUND	NF	FOUND	FOUND	FOUND	FOUND	FOUND	FOUND	FOUND	FOUND	FOUND	FOUND	FOUND	FOUND	FOUND	FOUND	FOUND	FOUND	FOUND	FOUND	FOUND	FOUND	FOUND	FOUND	FOUND	FOUND	FOUND	FOUND	FOUND	FOUND	FOUND	FOUND	FOUND	FOUND	FOUND	FOUND	FOUND	FOUND	FOUND	FOUND
VFG013036(gi:110804580)	ferric enterobactin transport protein [Enterobactin transport (CVF478)]	NF	FOUND	FOUND	FOUND	FOUND	FOUND	FOUND	FOUND	FOUND	FOUND	FOUND	FOUND	FOUND	FOUND	FOUND	FOUND	FOUND	FOUND	FOUND	FOUND	FOUND	FOUND	FOUND	FOUND	FOUND	FOUND	FOUND	FOUND	FOUND	FOUND	FOUND	FOUND	FOUND	FOUND	FOUND	FOUND	FOUND	FOUND	FOUND	FOUND	FOUND	FOUND	FOUND	FOUND	FOUND	FOUND	FOUND	FOUND
VFG013413(gi:68249693)	UDP-3-O-[3-hydroxymyristoyl] N-acetylglucosamine deacetylase [LOS (CVF494)]	NF	FOUND	FOUND	FOUND	FOUND	FOUND	FOUND	FOUND	FOUND	FOUND	FOUND	FOUND	FOUND	FOUND	FOUND	FOUND	FOUND	FOUND	FOUND	FOUND	FOUND	FOUND	FOUND	FOUND	FOUND	FOUND	FOUND	FOUND	FOUND	FOUND	FOUND	FOUND	FOUND	FOUND	FOUND	FOUND	FOUND	FOUND	FOUND	FOUND	FOUND	FOUND	FOUND	FOUND	FOUND	FOUND	FOUND	FOUND
VFG013420(gi:148826209)	phosphoheptose isomerase [LOS (CVF494)]	NF	NF	NF	NF	NF	NF	NF	NF	NF	NF	NF	NF	NF	NF	NF	NF	NF	NF	NF	NF	NF	NF	NF	NF	NF	NF	NF	NF	NF	NF	NF	NF	NF	NF	NF	NF	NF	NF	NF	NF	NF	NF	NF	NF	NF	NF	NF	NF
VFG013515(gi:148826007)	predicted phosphomannomutase [Exopolysaccharide (CVF495)]	NF	NF	NF	NF	NF	NF	NF	NF	NF	NF	NF	NF	NF	NF	NF	NF	NF	NF	NF	NF	NF	NF	NF	NF	NF	NF	NF	NF	NF	NF	NF	NF	NF	NF	NF	NF	NF	NF	NF	NF	NF	NF	NF	NF	NF	NF	NF	NF
VFG013531(gi:68249838)	glucose-6-phosphate isomerase [Exopolysaccharide (CVF495)]	NF	NF	NF	NF	NF	NF	NF	NF	NF	NF	NF	NF	NF	NF	NF	NF	NF	NF	NF	NF	NF	NF	NF	NF	NF	NF	NF	NF	NF	NF	NF	NF	NF	NF	NF	NF	NF	NF	NF	NF	NF	NF	NF	NF	NF	NF	NF	NF
VFG013630(gi:113460617)	coproporphyrinogen oxidase, oxygen-independent (coproporphyrinogen-III oxidase)]	NF	NF	NF	NF	NF	NF	NF	NF	NF	NF	NF	NF	NF	NF	NF	NF	NF	NF	NF	NF	NF	NF	NF	NF	NF	NF	NF	NF	NF	NF	NF	NF	NF	NF	NF	NF	NF	NF	NF	NF	NF	NF	NF	NF	NF	NF	NF	NF
VFG017358(gi:153948881)	CDP-4-keto-6-deoxy-D-glucose-3-dehydrase [O-antigen (CVF043)]	NF	NF	NF	NF	NF	NF	NF	NF	NF	NF	NF	NF	NF	NF	NF	NF	NF	NF	NF	NF	NF	NF	NF	NF	NF	NF	NF	NF	NF	NF	NF	NF	NF	NF	NF	NF	NF	NF	NF	NF	NF	NF	NF	NF	NF	NF	NF	NF
VFG018302(gi:161612526)	hypothetical protein [Sti (CVF027)]	NF	NF	NF	NF	NF	NF	NF	NF	NF	NF	NF	NF	NF	NF	NF	NF	NF	NF	NF	NF	NF	NF	NF	NF	NF	NF	NF	NF	NF	NF	NF	NF	NF	NF	NF	NF	NF	NF	NF	NF	NF	NF	NF	NF	NF	NF	NF	NF
VFG018308(gi:161617904)	hypothetical protein [Sth (CVF026)]	NF	NF	NF	NF	NF	NF	NF	NF	NF	NF	NF	NF	NF	NF	NF	NF	NF	NF	NF	NF	NF	NF	NF	NF	NF	NF	NF	NF	NF	NF	NF	NF	NF	NF	NF	NF	NF	NF	NF	NF	NF	NF	NF	NF	NF	NF	NF	NF
VFG018312(gi:161612566)	hypothetical protein [Stf (CVF024)]	NF	NF	NF	NF	NF	NF	NF	NF	NF	FOUND	NF	NF	NF	NF	NF	NF	NF	NF	NF	NF	NF	NF	NF	NF	NF	NF	NF	NF	NF	NF	NF	NF	NF	NF	NF	NF	NF	NF	NF	NF	NF	NF	NF	NF	NF	NF	NF	NF
VFG018321(gi:5778119)	- [Ste (CVF023)]	NF	NF	NF	NF	NF	NF	NF	NF	NF	NF	NF	NF	NF	NF	NF	NF	NF	NF	NF	NF	NF	NF	NF	NF	NF	NF	NF	NF	NF	NF	NF	NF	NF	NF	NF	NF	NF	NF	NF	NF	NF	NF	NF	NF	NF	NF	NF	NF
VFG018322(gi:161615878)	hypothetical protein [Ste (CVF023)]	NF	NF	NF	NF	NF	NF	NF	NF	NF	NF	NF	NF	NF	NF	NF	NF	NF	NF	NF	NF	NF	NF	NF	NF	NF	NF	NF	NF	NF	NF	NF	NF	NF	NF	NF	NF	NF	NF	NF	NF	NF	NF	NF	NF	NF	NF	NF	NF
VFG018323(gi:161615972)	hypothetical protein [Std (CVF022)]	NF	NF	NF	NF	NF	NF	NF	NF	NF	NF	NF	NF	NF	NF	NF	NF	NF	NF	NF	NF	NF	NF	NF	NF	NF	NF	NF	NF	NF	NF	NF	NF	NF	NF	NF	NF	NF	NF	NF	NF	NF	NF	NF	NF	NF	NF	NF	NF
VFG018327(gi:161613162)	hypothetical protein [Stc (CVF021)]	NF	NF	NF	NF	NF	NF	NF	NF	NF	NF	NF	NF	NF	NF	NF	NF	NF	NF	NF	NF	NF	NF	NF	NF	NF	NF	NF	NF	NF	NF	NF	NF	NF	NF	NF	NF	NF	NF	NF	NF	NF	NF	NF	NF	NF	NF	NF	NF
VFG018328(gi:161613163)	hypothetical protein [Stc (CVF021)]	NF	NF	NF	NF	NF	NF	NF	NF	NF	NF	NF	NF	NF	NF	NF	NF	NF	NF	NF	NF	NF	NF	NF	NF	NF	NF	NF	NF	NF	NF	NF	NF	NF	NF	NF	NF	NF	NF	NF	NF	NF	NF	NF	NF	NF	NF	NF	NF
VFG018330(gi:161615490)	hypothetical protein [Stb (CVF020)]	NF	NF	NF	NF	NF	NF	NF	NF	NF	FOUND	NF	NF	NF	NF	NF	NF	NF	NF	NF	NF	NF	NF	NF	NF	NF	NF	NF	NF	NF	NF	NF	NF	NF	NF	NF	NF	NF	NF	NF	NF	NF	NF	NF	NF	NF	NF	NF	NF
VFG018332(gi:161615492)	hypothetical protein [Stb (CVF020)]	NF	NF	NF	NF	NF	NF	NF	NF	NF	NF	NF	NF	NF	NF	NF	NF	NF	NF	NF	NF	NF	NF	NF	NF	NF	NF	NF	NF	NF	NF	NF	NF	NF	NF	NF	NF	NF	NF	NF	NF	NF	NF	NF	NF	NF	NF	NF	NF
VFG018338(gi:161612539)	hypothetical protein [Sta (CVF019)]	NF	NF	NF	NF	NF	NF	NF	NF	NF	NF	NF	NF	NF	NF	NF	NF	NF	NF	NF	NF	NF	NF	NF	NF	NF	NF	NF	NF	NF	NF	NF	NF	NF	NF	NF	NF	NF	NF	NF	NF	NF	NF	NF	NF	NF	NF	NF	NF
VFG018339(gi:161612538)	hypothetical protein [Sta (CVF019)]	NF	NF	NF	NF	NF	NF	NF	NF	NF	NF	NF	NF	NF	NF	NF	NF	NF	NF	NF	NF	NF	NF	NF	NF	NF	NF	NF	NF	NF	NF	NF	NF	NF	NF	NF	NF	NF	NF	NF	NF	NF	NF	NF	NF	NF	NF	NF	NF
VFG018340(gi:161612537)	hypothetical protein [Sta (CVF019)]	NF	NF	NF	NF	NF	NF	NF	NF	NF	NF	NF	NF	NF	NF	NF	NF	NF	NF	NF	NF	NF	NF	NF	NF	NF	NF	NF	NF	NF	NF	NF	NF	NF	NF	NF	NF	NF	NF	NF	NF	NF	NF	NF	NF	NF	NF	NF	NF
VFG018341(gi:161612536)	hypothetical protein [Sta (CVF019)]	NF	NF	NF	NF	NF	NF	NF	NF	NF	NF	NF	NF	NF	NF	NF	NF	NF	NF	NF	NF	NF	NF	NF	NF	NF	NF	NF	NF	NF	NF	NF	NF	NF	NF	NF	NF	NF	NF	NF	NF	NF	NF	NF	NF	NF	NF	NF	NF
VFG018342(gi:161615531)	hypothetical protein [Saf (CVF013)]	NF	NF	NF	NF	NF	NF	NF	NF	NF	NF	NF	NF	NF	NF	NF	NF	NF	NF	NF	NF	NF	NF	NF	NF	NF	NF	NF	NF	NF	NF	NF	NF	NF	NF	NF	NF	NF	NF	NF	NF	NF	NF	NF	NF	NF	NF	NF	NF
VFG018343(gi:161615532)	hypothetical protein [Saf (CVF013)]	NF	NF	NF	NF	NF	NF	NF	NF	NF	NF	NF	NF	NF	NF	NF	NF	NF	NF	NF	NF	NF	NF	NF	NF	NF	NF	NF	NF	NF	NF	NF	NF	NF	NF	NF	NF	NF	NF	NF	NF	NF	NF	NF	NF	NF	NF	NF	NF
VFG018344(gi:161615533)	hypothetical protein [Saf (CVF013)]	NF	NF	NF	NF	NF	NF	NF	NF	NF	NF	NF	NF	NF	NF	NF	NF	NF	NF	NF	NF	NF	NF	NF	NF	NF	NF	NF	NF	NF	NF	NF	NF	NF	NF	NF	NF	NF	NF	NF	NF	NF	NF	NF	NF	NF	NF	NF	NF
VFG018345(gi:161615535)	hypothetical protein [Saf (CVF013)]	NF	NF	NF	NF	NF	NF	NF	NF	NF	NF	NF	NF	NF	NF	NF	NF	NF	NF	NF	NF	NF	NF	NF	NF	NF	NF	NF	NF	NF	NF	NF	NF	NF	NF	NF	NF	NF	NF	NF	NF	NF	NF	NF	NF	NF	NF	NF	NF
VFG018371(gi:161614644)	hypothetical protein [Agf/Csg (CVF001)]	NF	NF	NF	NF	NF	NF	NF	NF	NF	NF	NF	NF	NF	NF	NF	NF	NF	NF	NF	NF	NF	NF	NF	NF	NF	NF	NF	NF	NF	NF	NF	NF	NF	NF	NF	NF	NF	NF	NF	NF	NF	NF	NF	NF	NF	NF	NF	NF
VFG018378(gi:161615243)	hypothetical protein [Fim (CVF003)]	NF	NF	NF	NF	NF	NF	NF	NF	NF	NF	NF	NF	NF	NF	NF	NF	NF	NF	NF	NF	NF	NF	NF	NF	NF	NF	NF	NF	NF	NF	NF	NF	NF	NF	NF	NF	NF	NF	NF	NF	NF	NF	NF	NF	NF	NF	NF	NF
VFG018379(gi:161615245)	hypothetical protein [Fim (CVF003)]	NF	NF	NF	NF	NF	NF	NF	NF	NF	NF	NF	NF	NF	NF	NF	NF	NF	NF	NF	NF	NF	NF	NF	NF	NF	NF	NF	NF	NF	NF	NF	NF	NF	NF	NF	NF	NF	NF	NF	NF	NF	NF	NF	NF	NF	NF	NF	NF
VFG018380(gi:161615246)	hypothetical protein [Fim (CVF003)]	NF	NF	NF	NF	NF	NF	NF	NF	NF	NF	NF	NF	NF	NF	NF	NF	NF	NF	NF	NF	NF	NF	NF	NF	NF	NF	NF	NF	NF	NF	NF	NF	NF	NF	NF	NF	NF	NF	NF	NF	NF	NF	NF	NF	NF	NF	NF	NF
[truncated: 36 more columns]
