# Supplementary material for: Discerning the Antimicrobial Resistance, Virulence, and Phylogenetic Relatedness of Salmonella Isolates Across the Human, Poultry, and Food Materials Sources in Malaysia
Source: Front Microbiol. 2021 Aug 31;12:652642. doi: 10.3389/fmicb.2021.652642 (PMC8438298; doi:10.3389/fmicb.2021.652642)
Supplement: Supplementary file 1 [file Data_Sheet_2.zip › Table 2.XLSX]

## Sheet: Sheet1
genome_acc	status	messages	biosample_accession	sample_name		assembly_name	assembly_methods	genome_coverage	sequencing_technologies	reference_genome	update_for	bacteria_available_from	filename
JAECQN000000000	Processed	accessions list	SAMN16880846	S1		SPAdes	[["SPAdes","3.9.0"]]	2x151bp	[["Illumina NextSeq"]]				S1.fasta
JAECQM000000000	Processed	accessions list	SAMN16880847	S2		SPAdes	[["SPAdes","3.9.0"]]	2x151bp	[["Illumina NextSeq"]]				S2.fasta
JAECQL000000000	Processed	accessions list	SAMN16880848	S3		SPAdes	[["SPAdes","3.9.0"]]	2x151bp	[["Illumina NextSeq"]]				S3.fasta
JAECQK000000000	Processed	accessions list	SAMN16880849	S4		SPAdes	[["SPAdes","3.9.0"]]	2x151bp	[["Illumina NextSeq"]]				S4.fasta
JAECQJ000000000	Processed	accessions list	SAMN16880850	S5		SPAdes	[["SPAdes","3.9.0"]]	2x151bp	[["Illumina NextSeq"]]				S5.fasta
JAECQI000000000	Processed	accessions list	SAMN16880851	S6		SPAdes	[["SPAdes","3.9.0"]]	2x151bp	[["Illumina NextSeq"]]				S6.fasta
JAECQH000000000	Processed	accessions list	SAMN16880852	S7		SPAdes	[["SPAdes","3.9.0"]]	2x151bp	[["Illumina NextSeq"]]				S7.fasta
JAECQG000000000	Processed	accessions list	SAMN16880853	S8		SPAdes	[["SPAdes","3.9.0"]]	2x151bp	[["Illumina NextSeq"]]				S8.fasta
JAECQF000000000	Processed	accessions list	SAMN16880854	S9		SPAdes	[["SPAdes","3.9.0"]]	2x151bp	[["Illumina NextSeq"]]				S9.fasta
JAECQE000000000	Processed	accessions list	SAMN16880855	S10		SPAdes	[["SPAdes","3.9.0"]]	2x151bp	[["Illumina NextSeq"]]				S10.fasta
JAECQD000000000	Processed	accessions list	SAMN16880856	S11		SPAdes	[["SPAdes","3.9.0"]]	2x151bp	[["Illumina NextSeq"]]				S11.fasta
JAECQC000000000	Processed	accessions list	SAMN16880857	S12		SPAdes	[["SPAdes","3.9.0"]]	2x151bp	[["Illumina NextSeq"]]				S12.fasta
JAECQB000000000	Processed	accessions list	SAMN16880858	S13		SPAdes	[["SPAdes","3.9.0"]]	2x151bp	[["Illumina NextSeq"]]				S13.fasta
JAECQA000000000	Processed	accessions list	SAMN16880859	S14		SPAdes	[["SPAdes","3.9.0"]]	2x151bp	[["Illumina NextSeq"]]				S14.fasta
JAECPZ000000000	Processed	accessions list	SAMN16880860	S15		SPAdes	[["SPAdes","3.9.0"]]	2x151bp	[["Illumina NextSeq"]]				S15.fasta
JAECPY000000000	Processed	accessions list	SAMN16880861	S16		SPAdes	[["SPAdes","3.9.0"]]	2x151bp	[["Illumina NextSeq"]]				S16.fasta
JAECPX000000000	Processed	accessions list	SAMN16880862	S17		SPAdes	[["SPAdes","3.9.0"]]	2x151bp	[["Illumina NextSeq"]]				S17.fasta
JAECPW000000000	Processed	accessions list	SAMN16880863	S18		SPAdes	[["SPAdes","3.9.0"]]	2x151bp	[["Illumina NextSeq"]]				S18.fasta
JAECPV000000000	Processed	accessions list	SAMN16880864	S19		SPAdes	[["SPAdes","3.9.0"]]	2x151bp	[["Illumina NextSeq"]]				S19.fasta
JAECPU000000000	Processed	accessions list	SAMN16880865	S20		SPAdes	[["SPAdes","3.9.0"]]	2x151bp	[["Illumina NextSeq"]]				S20.fasta
JAECPT000000000	Processed	accessions list	SAMN16880866	S21		SPAdes	[["SPAdes","3.9.0"]]	2x151bp	[["Illumina NextSeq"]]				S21.fasta
JAECPS000000000	Processed	accessions list	SAMN16880867	S22		SPAdes	[["SPAdes","3.9.0"]]	2x151bp	[["Illumina NextSeq"]]				S22.fasta
JAECPR000000000	Processed	accessions list	SAMN16880868	S23		SPAdes	[["SPAdes","3.9.0"]]	2x151bp	[["Illumina NextSeq"]]				S23.fasta
JAECPQ000000000	Processed	accessions list	SAMN16880869	S24		SPAdes	[["SPAdes","3.9.0"]]	2x151bp	[["Illumina NextSeq"]]				S24.fasta
JAECPP000000000	Processed	accessions list	SAMN16880870	S25		SPAdes	[["SPAdes","3.9.0"]]	2x151bp	[["Illumina NextSeq"]]				S25.fasta
JAECPO000000000	Processed	accessions list	SAMN16880871	S26		SPAdes	[["SPAdes","3.9.0"]]	2x151bp	[["Illumina NextSeq"]]				S26.fasta
JAECPN000000000	Processed	accessions list	SAMN16880872	S27		SPAdes	[["SPAdes","3.9.0"]]	2x151bp	[["Illumina NextSeq"]]				S27.fasta
JAECPM000000000	Processed	accessions list	SAMN16880873	S28		SPAdes	[["SPAdes","3.9.0"]]	2x151bp	[["Illumina NextSeq"]]				S28.fasta
JAECPL000000000	Processed	accessions list	SAMN16880874	S29		SPAdes	[["SPAdes","3.9.0"]]	2x151bp	[["Illumina NextSeq"]]				S29.fasta
JAECPK000000000	Processed	accessions list	SAMN16880875	S30		SPAdes	[["SPAdes","3.9.0"]]	2x151bp	[["Illumina NextSeq"]]				S30.fasta
JAECPJ000000000	Processed	accessions list	SAMN16880876	S31		SPAdes	[["SPAdes","3.9.0"]]	2x151bp	[["Illumina NextSeq"]]				S31.fasta
JAECPI000000000	Processed	accessions list	SAMN16880877	S32		SPAdes	[["SPAdes","3.9.0"]]	2x151bp	[["Illumina NextSeq"]]				S32.fasta
JAECPH000000000	Processed	accessions list	SAMN16880878	S33		SPAdes	[["SPAdes","3.9.0"]]	2x151bp	[["Illumina NextSeq"]]				S33.fasta
JAECPG000000000	Processed	accessions list	SAMN16880879	S34		SPAdes	[["SPAdes","3.9.0"]]	2x151bp	[["Illumina NextSeq"]]				S34.fasta
JAECPF000000000	Processed	accessions list	SAMN16880880	S35		SPAdes	[["SPAdes","3.9.0"]]	2x151bp	[["Illumina NextSeq"]]				S35.fasta
JAECPE000000000	Processed	accessions list	SAMN16880881	S36		SPAdes	[["SPAdes","3.9.0"]]	2x151bp	[["Illumina NextSeq"]]				S36.fasta
JAECPD000000000	Processed	accessions list	SAMN16880882	S37		SPAdes	[["SPAdes","3.9.0"]]	2x151bp	[["Illumina NextSeq"]]				S37.fasta
JAECPC000000000	Processed	accessions list	SAMN16880883	S38		SPAdes	[["SPAdes","3.9.0"]]	2x151bp	[["Illumina NextSeq"]]				S38.fasta
JAECPB000000000	Processed	accessions list	SAMN16880884	S39		SPAdes	[["SPAdes","3.9.0"]]	2x151bp	[["Illumina NextSeq"]]				S39.fasta
JAECPA000000000	Processed	accessions list	SAMN16880885	S40		SPAdes	[["SPAdes","3.9.0"]]	2x151bp	[["Illumina NextSeq"]]				S40.fasta
JAECOZ000000000	Processed	accessions list	SAMN16880886	S41		SPAdes	[["SPAdes","3.9.0"]]	2x151bp	[["Illumina NextSeq"]]				S41.fasta
JAECOY000000000	Processed	accessions list	SAMN16880887	S42		SPAdes	[["SPAdes","3.9.0"]]	2x151bp	[["Illumina NextSeq"]]				S42.fasta
JAECOX000000000	Processed	accessions list	SAMN16880888	S43		SPAdes	[["SPAdes","3.9.0"]]	2x151bp	[["Illumina NextSeq"]]				S43.fasta
JAECOW000000000	Processed	accessions list	SAMN16880889	S44		SPAdes	[["SPAdes","3.9.0"]]	2x151bp	[["Illumina NextSeq"]]				S44.fasta
JAECOV000000000	Processed	accessions list	SAMN16880890	S45		SPAdes	[["SPAdes","3.9.0"]]	2x151bp	[["Illumina NextSeq"]]				S45.fasta
JAECOU000000000	Processed	accessions list	SAMN16880891	S46		SPAdes	[["SPAdes","3.9.0"]]	2x151bp	[["Illumina NextSeq"]]				S46.fasta
JAECOT000000000	Processed	accessions list	SAMN16880892	S47		SPAdes	[["SPAdes","3.9.0"]]	2x151bp	[["Illumina NextSeq"]]				S47.fasta
JAECOS000000000	Processed	accessions list	SAMN16880893	S48		SPAdes	[["SPAdes","3.9.0"]]	2x151bp	[["Illumina NextSeq"]]				S48.fasta
JAECOR000000000	Processed	accessions list	SAMN16880894	S49		SPAdes	[["SPAdes","3.9.0"]]	2x151bp	[["Illumina NextSeq"]]				S49.fasta
JAECOQ000000000	Processed	accessions list	SAMN16880895	S50		SPAdes	[["SPAdes","3.9.0"]]	2x151bp	[["Illumina NextSeq"]]				S50.fasta
JAECOP000000000	Processed	accessions list	SAMN16880896	S51		SPAdes	[["SPAdes","3.9.0"]]	2x151bp	[["Illumina NextSeq"]]				S51.fasta
JAECOO000000000	Processed	accessions list	SAMN16880897	S52		SPAdes	[["SPAdes","3.9.0"]]	2x151bp	[["Illumina NextSeq"]]				S52.fasta
JAECON000000000	Processed	accessions list	SAMN16880898	S53		SPAdes	[["SPAdes","3.9.0"]]	2x151bp	[["Illumina NextSeq"]]				S53.fasta
JAECOM000000000	Processed	accessions list	SAMN16880899	S54		SPAdes	[["SPAdes","3.9.0"]]	2x151bp	[["Illumina NextSeq"]]				S54.fasta
JAECOL000000000	Processed	accessions list	SAMN16880900	S56		SPAdes	[["SPAdes","3.9.0"]]	2x151bp	[["Illumina NextSeq"]]				S56.fasta
JAECOK000000000	Processed	accessions list	SAMN16880901	S57		SPAdes	[["SPAdes","3.9.0"]]	2x151bp	[["Illumina NextSeq"]]				S57.fasta
JAECOJ000000000	Processed	accessions list	SAMN16880902	S59		SPAdes	[["SPAdes","3.9.0"]]	2x151bp	[["Illumina NextSeq"]]				S59.fasta
JAECOI000000000	Processed	accessions list	SAMN16880903	S60		SPAdes	[["SPAdes","3.9.0"]]	2x151bp	[["Illumina NextSeq"]]				S60.fasta
JAECOH000000000	Processed	accessions list	SAMN16880904	S61		SPAdes	[["SPAdes","3.9.0"]]	2x151bp	[["Illumina NextSeq"]]				S61.fasta
JAECOG000000000	Processed	accessions list	SAMN16880905	S63		SPAdes	[["SPAdes","3.9.0"]]	2x151bp	[["Illumina NextSeq"]]				S63.fasta
JAECOF000000000	Processed	accessions list	SAMN16880906	S64		SPAdes	[["SPAdes","3.9.0"]]	2x151bp	[["Illumina NextSeq"]]				S64.fasta
JAECOE000000000	Processed	accessions list	SAMN16880907	S65		SPAdes	[["SPAdes","3.9.0"]]	2x151bp	[["Illumina NextSeq"]]				S65.fasta
JAECOD000000000	Processed	accessions list	SAMN16880908	S66		SPAdes	[["SPAdes","3.9.0"]]	2x151bp	[["Illumina NextSeq"]]				S66.fasta
JAECOC000000000	Processed	accessions list	SAMN16880909	S67		SPAdes	[["SPAdes","3.9.0"]]	2x151bp	[["Illumina NextSeq"]]				S67.fasta
JAECOB000000000	Processed	accessions list	SAMN16880910	S68		SPAdes	[["SPAdes","3.9.0"]]	2x151bp	[["Illumina NextSeq"]]				S68.fasta
JAECOA000000000	Processed	accessions list	SAMN16880911	S69		SPAdes	[["SPAdes","3.9.0"]]	2x151bp	[["Illumina NextSeq"]]				S69.fasta
JAECNZ000000000	Processed	accessions list	SAMN16880912	S70		SPAdes	[["SPAdes","3.9.0"]]	2x151bp	[["Illumina NextSeq"]]				S70.fasta
JAECNY000000000	Processed	accessions list	SAMN16880913	S71		SPAdes	[["SPAdes","3.9.0"]]	2x151bp	[["Illumina NextSeq"]]				S71.fasta
JAECNX000000000	Processed	accessions list	SAMN16880914	S72		SPAdes	[["SPAdes","3.9.0"]]	2x151bp	[["Illumina NextSeq"]]				S72.fasta
JAECNW000000000	Processed	accessions list	SAMN16880915	S73		SPAdes	[["SPAdes","3.9.0"]]	2x151bp	[["Illumina NextSeq"]]				S73.fasta
JAECNV000000000	Processed	accessions list	SAMN16880916	S74		SPAdes	[["SPAdes","3.9.0"]]	2x151bp	[["Illumina NextSeq"]]				S74.fasta
JAECNU000000000	Processed	accessions list	SAMN16880917	S75		SPAdes	[["SPAdes","3.9.0"]]	2x151bp	[["Illumina NextSeq"]]				S75.fasta
JAECNT000000000	Processed	accessions list	SAMN16880918	S76		SPAdes	[["SPAdes","3.9.0"]]	2x151bp	[["Illumina NextSeq"]]				S76.fasta
JAECNS000000000	Processed	accessions list	SAMN16880919	S77		SPAdes	[["SPAdes","3.9.0"]]	2x151bp	[["Illumina NextSeq"]]				S77.fasta
JAECNR000000000	Processed	accessions list	SAMN16880920	S78		SPAdes	[["SPAdes","3.9.0"]]	2x151bp	[["Illumina NextSeq"]]				S78.fasta
JAECNQ000000000	Processed	accessions list	SAMN16880921	S79		SPAdes	[["SPAdes","3.9.0"]]	2x151bp	[["Illumina NextSeq"]]				S79.fasta
JAECNP000000000	Processed	accessions list	SAMN16880922	S80		SPAdes	[["SPAdes","3.9.0"]]	2x151bp	[["Illumina NextSeq"]]				S80.fasta
JAECNO000000000	Processed	accessions list	SAMN16880923	S81		SPAdes	[["SPAdes","3.9.0"]]	2x151bp	[["Illumina NextSeq"]]				S81.fasta
JAECNN000000000	Processed	accessions list	SAMN16880924	S82		SPAdes	[["SPAdes","3.9.0"]]	2x151bp	[["Illumina NextSeq"]]				S82.fasta
JAECNM000000000	Processed	accessions list	SAMN16880925	S83		SPAdes	[["SPAdes","3.9.0"]]	2x151bp	[["Illumina NextSeq"]]				S83.fasta
JAECNL000000000	Processed	accessions list	SAMN16880926	S84		SPAdes	[["SPAdes","3.9.0"]]	2x151bp	[["Illumina NextSeq"]]				S84.fasta
JAECNK000000000	Processed	accessions list	SAMN16880927	S85		SPAdes	[["SPAdes","3.9.0"]]	2x151bp	[["Illumina NextSeq"]]				S85.fasta
