# Supplementary material for: Discerning the Antimicrobial Resistance, Virulence, and Phylogenetic Relatedness of Salmonella Isolates Across the Human, Poultry, and Food Materials Sources in Malaysia
Source: Front Microbiol. 2021 Aug 31;12:652642. doi: 10.3389/fmicb.2021.652642 (PMC8438298; doi:10.3389/fmicb.2021.652642)
Supplement: Supplementary file 1 [file Data_Sheet_2.zip › Table 3.XLSX]

## Sheet: Sheet1
genome_acc	accession	message	sample_name	sample_title	bioproject_accession	organism	strain	collection_date	env_broad_scale	env_local_scale	env_medium	geo_loc_name	host	isol_growth_condt	lat_lon	num_replicons	ref_biomaterial	altitude	biotic_relationship	chem_administration	depth	elev	encoded_traits	estimated_size	extrachrom_elements	gravidity	health_state	host_age	host_blood_press_diast	host_blood_press_syst	host_body_habitat	host_body_product	host_body_temp	host_color	host_diet	host_disease	host_dry_mass	host_family_relationship	host_genotype	host_growth_cond	host_height	host_infra_specific_name	host_infra_specific_rank	host_last_meal	host_length	host_life_stage	host_phenotype	host_sex	host_shape
JAECQN000000000	SAMN16880846	Successfully loaded	S1	UPM	PRJNA674970	Salmonella	enterica	2016/2018	Human	Blood samples	Blood samples	not collected	Human	CLSI 2018	3.0738 N 101.5183 E	2	NA
JAECQM000000000	SAMN16880847	Successfully loaded	S2	UPM	PRJNA674970	Salmonella	enterica	2016/2018	Human	Blood samples	Blood samples	not collected	Human	CLSI 2018	3.0738 N 101.5183 E	3	NA
JAECQL000000000	SAMN16880848	Successfully loaded	S3	UPM	PRJNA674970	Salmonella	enterica	2016/2018	Human	Blood samples	Blood samples	not collected	Human	CLSI 2018	3.0738 N 101.5183 E	4	NA
JAECQK000000000	SAMN16880849	Successfully loaded	S4	UPM	PRJNA674970	Salmonella	enterica	2016/2018	Human	Blood samples	Blood samples	not collected	Human	CLSI 2018	3.0738 N 101.5183 E	5	NA
JAECQJ000000000	SAMN16880850	Successfully loaded	S5	UPM	PRJNA674970	Salmonella	enterica	2016/2018	Human	Blood samples	Blood samples	not collected	Human	CLSI 2018	3.0738 N 101.5183 E	6	NA
JAECQI000000000	SAMN16880851	Successfully loaded	S6	UPM	PRJNA674970	Salmonella	enterica	2016/2018	Human	Blood samples	Blood samples	not collected	Human	CLSI 2018	3.0738 N 101.5183 E	7	NA
JAECQH000000000	SAMN16880852	Successfully loaded	S7	UPM	PRJNA674970	Salmonella	enterica	2016/2018	Human	Blood samples	Blood samples	not collected	Human	CLSI 2018	3.0738 N 101.5183 E	8	NA
JAECQG000000000	SAMN16880853	Successfully loaded	S8	UPM	PRJNA674970	Salmonella	enterica	2016/2018	Human	Blood samples	Blood samples	not collected	Human	CLSI 2018	3.0738 N 101.5183 E	9	NA
JAECQF000000000	SAMN16880854	Successfully loaded	S9	UPM	PRJNA674970	Salmonella	enterica	2016/2018	Human	Blood samples	Blood samples	not collected	Human	CLSI 2018	3.0738 N 101.5183 E	10	NA
JAECQE000000000	SAMN16880855	Successfully loaded	S10	UPM	PRJNA674970	Salmonella	enterica	2016/2018	Human	Blood samples	Blood samples	not collected	Human	CLSI 2018	3.0738 N 101.5183 E	11	NA
JAECQD000000000	SAMN16880856	Successfully loaded	S11	UPM	PRJNA674970	Salmonella	enterica	2016/2018	Human	Blood samples	Blood samples	not collected	Human	CLSI 2018	3.0738 N 101.5183 E	12	NA
JAECQC000000000	SAMN16880857	Successfully loaded	S12	UPM	PRJNA674970	Salmonella	enterica	2016/2018	Human	Blood samples	Blood samples	not collected	Human	CLSI 2018	3.0738 N 101.5183 E	13	NA
JAECQB000000000	SAMN16880858	Successfully loaded	S13	UPM	PRJNA674970	Salmonella	enterica	2016/2018	Human	Blood samples	Blood samples	not collected	Human	CLSI 2018	3.0738 N 101.5183 E	14	NA
JAECQA000000000	SAMN16880859	Successfully loaded	S14	UPM	PRJNA674970	Salmonella	enterica	2016/2018	Human	Blood samples	Blood samples	not collected	Human	CLSI 2018	3.0738 N 101.5183 E	15	NA
JAECPZ000000000	SAMN16880860	Successfully loaded	S15	UPM	PRJNA674970	Salmonella	enterica	2016/2018	Human	Blood samples	Blood samples	not collected	Human	CLSI 2018	3.0738 N 101.5183 E	16	NA
JAECPY000000000	SAMN16880861	Successfully loaded	S16	UPM	PRJNA674970	Salmonella	enterica	2016/2018	Human	Blood samples	Blood samples	not collected	Human	CLSI 2018	3.0738 N 101.5183 E	17	NA
JAECPX000000000	SAMN16880862	Successfully loaded	S17	UPM	PRJNA674970	Salmonella	enterica	2016/2018	Human	Blood samples	Blood samples	not collected	Human	CLSI 2018	3.0738 N 101.5183 E	18	NA
JAECPW000000000	SAMN16880863	Successfully loaded	S18	UPM	PRJNA674970	Salmonella	enterica	2016/2018	Human	Blood samples	Blood samples	not collected	Human	CLSI 2018	3.0738 N 101.5183 E	19	NA
JAECPV000000000	SAMN16880864	Successfully loaded	S19	UPM	PRJNA674970	Salmonella	enterica	2016/2018	Human	Blood samples	Blood samples	not collected	Human	CLSI 2018	3.0738 N 101.5183 E	20	NA
JAECPU000000000	SAMN16880865	Successfully loaded	S20	UPM	PRJNA674970	Salmonella	enterica	2016/2018	Human	Blood samples	Blood samples	not collected	Human	CLSI 2018	3.0738 N 101.5183 E	21	NA
JAECPT000000000	SAMN16880866	Successfully loaded	S21	UPM	PRJNA674970	Salmonella	enterica	2016/2018	Human	Blood samples	Blood samples	not collected	Human	CLSI 2018	3.0738 N 101.5183 E	22	NA
JAECPS000000000	SAMN16880867	Successfully loaded	S22	UPM	PRJNA674970	Salmonella	enterica	2016/2018	Human	Blood samples	Blood samples	not collected	Human	CLSI 2018	3.0738 N 101.5183 E	23	NA
JAECPR000000000	SAMN16880868	Successfully loaded	S23	UPM	PRJNA674970	Salmonella	enterica	2016/2018	Human	Blood samples	Blood samples	not collected	Human	CLSI 2018	3.0738 N 101.5183 E	24	NA
JAECPQ000000000	SAMN16880869	Successfully loaded	S24	UPM	PRJNA674970	Salmonella	enterica	2016/2018	Human	Blood samples	Blood samples	not collected	Human	CLSI 2018	3.0738 N 101.5183 E	25	NA
JAECPP000000000	SAMN16880870	Successfully loaded	S25	UPM	PRJNA674970	Salmonella	enterica	2016/2018	Human	Blood samples	Blood samples	not collected	Human	CLSI 2018	3.0738 N 101.5183 E	26	NA
JAECPO000000000	SAMN16880871	Successfully loaded	S26	UPM	PRJNA674970	Salmonella	enterica	2016/2018	Human	Blood samples	Blood samples	not collected	Human	CLSI 2018	3.0738 N 101.5183 E	27	NA
JAECPN000000000	SAMN16880872	Successfully loaded	S27	UPM	PRJNA674970	Salmonella	enterica	2016/2018	Human	Blood samples	Blood samples	not collected	Human	CLSI 2018	3.0738 N 101.5183 E	28	NA
JAECPM000000000	SAMN16880873	Successfully loaded	S28	UPM	PRJNA674970	Salmonella	enterica	2016/2018	Human	Blood samples	Blood samples	not collected	Human	CLSI 2018	3.0738 N 101.5183 E	29	NA
JAECPL000000000	SAMN16880874	Successfully loaded	S29	UPM	PRJNA674970	Salmonella	enterica	2016/2018	Human	Blood samples	Blood samples	not collected	Human	CLSI 2018	3.0738 N 101.5183 E	30	NA
JAECPK000000000	SAMN16880875	Successfully loaded	S30	UPM	PRJNA674970	Salmonella	enterica	2016/2018	Human	Blood samples	Blood samples	not collected	Human	CLSI 2018	3.0738 N 101.5183 E	31	NA
JAECPJ000000000	SAMN16880876	Successfully loaded	S31	UPM	PRJNA674970	Salmonella	enterica	2016/2018	Human	Blood samples	Blood samples	not collected	Human	CLSI 2018	3.0738 N 101.5183 E	32	NA
JAECPI000000000	SAMN16880877	Successfully loaded	S32	UPM	PRJNA674970	Salmonella	enterica	2016/2018	Human	Blood samples	Blood samples	not collected	Human	CLSI 2018	3.0738 N 101.5183 E	33	NA
JAECPH000000000	SAMN16880878	Successfully loaded	S33	UPM	PRJNA674970	Salmonella	enterica	2016/2018	Human	Blood samples	Blood samples	not collected	Human	CLSI 2018	3.0738 N 101.5183 E	34	NA
JAECPG000000000	SAMN16880879	Successfully loaded	S34	UPM	PRJNA674970	Salmonella	enterica	2016/2018	Chicken meat	Meat sample	Meat sample	not collected	Environment	CLSI 2018	3.0738 N 101.5183 E	35	NA
JAECPF000000000	SAMN16880880	Successfully loaded	S35	UPM	PRJNA674970	Salmonella	enterica	2016/2018	Chicken meat	Meat sample	Meat sample	not collected	Environment	CLSI 2018	3.0738 N 101.5183 E	36	NA
JAECPE000000000	SAMN16880881	Successfully loaded	S36	UPM	PRJNA674970	Salmonella	enterica	2016/2018	Human	Blood samples	Blood samples	not collected	Human	CLSI 2018	3.0738 N 101.5183 E	37	NA
JAECPD000000000	SAMN16880882	Successfully loaded	S37	UPM	PRJNA674970	Salmonella	enterica	2016/2018	Human	Blood samples	Blood samples	not collected	Human	CLSI 2018	3.0738 N 101.5183 E	38	NA
JAECPC000000000	SAMN16880883	Successfully loaded	S38	UPM	PRJNA674970	Salmonella	enterica	2016/2018	Chicken meat	Meat sample	Meat sample	not collected	Environment	CLSI 2018	3.0738 N 101.5183 E	39	NA
JAECPB000000000	SAMN16880884	Successfully loaded	S39	UPM	PRJNA674970	Salmonella	enterica	2016/2018	Chicken meat	Meat sample	Meat sample	not collected	Environment	CLSI 2018	3.0738 N 101.5183 E	40	NA
JAECPA000000000	SAMN16880885	Successfully loaded	S40	UPM	PRJNA674970	Salmonella	enterica	2016/2018	Chicken meat	Meat sample	Meat sample	not collected	Environment	CLSI 2018	3.0738 N 101.5183 E	41	NA
JAECOZ000000000	SAMN16880886	Successfully loaded	S41	UPM	PRJNA674970	Salmonella	enterica	2016/2018	Chicken meat	Meat sample	Meat sample	not collected	Environment	CLSI 2018	3.0738 N 101.5183 E	42	NA
JAECOY000000000	SAMN16880887	Successfully loaded	S42	UPM	PRJNA674970	Salmonella	enterica	2016/2018	Chicken meat	Meat sample	Meat sample	not collected	Environment	CLSI 2018	3.0738 N 101.5183 E	43	NA
JAECOX000000000	SAMN16880888	Successfully loaded	S43	UPM	PRJNA674970	Salmonella	enterica	2016/2018	Chicken meat	Meat sample	Meat sample	not collected	Environment	CLSI 2018	3.0738 N 101.5183 E	44	NA
JAECOW000000000	SAMN16880889	Successfully loaded	S44	UPM	PRJNA674970	Salmonella	enterica	2016/2018	Chicken meat	Meat sample	Meat sample	not collected	Environment	CLSI 2018	3.0738 N 101.5183 E	45	NA
JAECOV000000000	SAMN16880890	Successfully loaded	S45	UPM	PRJNA674970	Salmonella	enterica	2016/2018	Chicken meat	Meat sample	Meat sample	not collected	Environment	CLSI 2018	3.0738 N 101.5183 E	46	NA
JAECOU000000000	SAMN16880891	Successfully loaded	S46	UPM	PRJNA674970	Salmonella	enterica	2016/2018	Chicken meat	Meat sample	Meat sample	not collected	Environment	CLSI 2018	3.0738 N 101.5183 E	47	NA
JAECOT000000000	SAMN16880892	Successfully loaded	S47	UPM	PRJNA674970	Salmonella	enterica	2016/2018	Chicken meat	Meat sample	Meat sample	not collected	Environment	CLSI 2018	3.0738 N 101.5183 E	48	NA
JAECOS000000000	SAMN16880893	Successfully loaded	S48	UPM	PRJNA674970	Salmonella	enterica	2016/2018	Chicken cloacl swab	Cloacal swab	Cloacal swab	not collected	Chicken	CLSI 2018	3.0738 N 101.5183 E	49	NA
JAECOR000000000	SAMN16880894	Successfully loaded	S49	UPM	PRJNA674970	Salmonella	enterica	2016/2018	Chicken cloacl swab	Cloacal swab	Cloacal swab	not collected	Chicken	CLSI 2018	3.0738 N 101.5183 E	50	NA
JAECOQ000000000	SAMN16880895	Successfully loaded	S50	UPM	PRJNA674970	Salmonella	enterica	2016/2018	Chicken cloacl swab	Cloacal swab	Cloacal swab	not collected	Chicken	CLSI 2018	3.0738 N 101.5183 E	51	NA
JAECOP000000000	SAMN16880896	Successfully loaded	S51	UPM	PRJNA674970	Salmonella	enterica	2016/2018	Chicken cloacl swab	Cloacal swab	Cloacal swab	not collected	Chicken	CLSI 2018	3.0738 N 101.5183 E	52	NA
JAECOO000000000	SAMN16880897	Successfully loaded	S52	UPM	PRJNA674970	Salmonella	enterica	2016/2018	Chicken cloacl swab	Cloacal swab	Cloacal swab	not collected	Chicken	CLSI 2018	3.0738 N 101.5183 E	53	NA
JAECON000000000	SAMN16880898	Successfully loaded	S53	UPM	PRJNA674970	Salmonella	enterica	2016/2018	Chicken cloacl swab	Cloacal swab	Cloacal swab	not collected	Chicken	CLSI 2018	3.0738 N 101.5183 E	54	NA
JAECOM000000000	SAMN16880899	Successfully loaded	S54	UPM	PRJNA674970	Salmonella	enterica	2016/2018	Chicken meat	Meat sample	Meat sample	not collected	Environment	CLSI 2018	3.0738 N 101.5183 E	55	NA
JAECOL000000000	SAMN16880900	Successfully loaded	S56	UPM	PRJNA674970	Salmonella	enterica	2016/2018	Chicken meat	Meat sample	Meat sample	not collected	Environment	CLSI 2018	3.0738 N 101.5183 E	57	NA
JAECOK000000000	SAMN16880901	Successfully loaded	S57	UPM	PRJNA674970	Salmonella	enterica	2016/2018	Chicken meat	Meat sample	Meat sample	not collected	Environment	CLSI 2018	3.0738 N 101.5183 E	58	NA
JAECOJ000000000	SAMN16880902	Successfully loaded	S59	UPM	PRJNA674970	Salmonella	enterica	2016/2018	Chicken cloacl swab	Cloacal swab	Cloacal swab	not collected	Chicken	CLSI 2018	3.0738 N 101.5183 E	60	NA
JAECOI000000000	SAMN16880903	Successfully loaded	S60	UPM	PRJNA674970	Salmonella	enterica	2016/2018	Chicken meat	Meat sample	Meat sample	not collected	Environment	CLSI 2018	3.0738 N 101.5183 E	61	NA
JAECOH000000000	SAMN16880904	Successfully loaded	S61	UPM	PRJNA674970	Salmonella	enterica	2016/2018	Chicken meat	Meat sample	Meat sample	not collected	Environment	CLSI 2018	3.0738 N 101.5183 E	62	NA
JAECOG000000000	SAMN16880905	Successfully loaded	S63	UPM	PRJNA674970	Salmonella	enterica	2016/2018	Chicken meat	Meat sample	Meat sample	not collected	Environment	CLSI 2018	3.0738 N 101.5183 E	64	NA
JAECOF000000000	SAMN16880906	Successfully loaded	S64	UPM	PRJNA674970	Salmonella	enterica	2016/2018	Chicken cloacl swab	Cloacal swab	Cloacal swab	not collected	Chicken	CLSI 2018	3.0738 N 101.5183 E	65	NA
JAECOE000000000	SAMN16880907	Successfully loaded	S65	UPM	PRJNA674970	Salmonella	enterica	2016/2018	Chicken cloacl swab	Cloacal swab	Cloacal swab	not collected	Chicken	CLSI 2018	3.0738 N 101.5183 E	66	NA
JAECOD000000000	SAMN16880908	Successfully loaded	S66	UPM	PRJNA674970	Salmonella	enterica	2016/2018	Chicken cloacl swab	Cloacal swab	Cloacal swab	not collected	Chicken	CLSI 2018	3.0738 N 101.5183 E	67	NA
JAECOC000000000	SAMN16880909	Successfully loaded	S67	UPM	PRJNA674970	Salmonella	enterica	2016/2018	Chicken cloacl swab	Cloacal swab	Cloacal swab	not collected	Chicken	CLSI 2018	3.0738 N 101.5183 E	68	NA
JAECOB000000000	SAMN16880910	Successfully loaded	S68	UPM	PRJNA674970	Salmonella	enterica	2016/2018	Chicken cloacl swab	Cloacal swab	Cloacal swab	not collected	Chicken	CLSI 2018	3.0738 N 101.5183 E	69	NA
JAECOA000000000	SAMN16880911	Successfully loaded	S69	UPM	PRJNA674970	Salmonella	enterica	2016/2018	Chicken cloacl swab	Cloacal swab	Cloacal swab	not collected	Chicken	CLSI 2018	3.0738 N 101.5183 E	70	NA
JAECNZ000000000	SAMN16880912	Successfully loaded	S70	UPM	PRJNA674970	Salmonella	enterica	2016/2018	Chicken cloacl swab	Cloacal swab	Cloacal swab	not collected	Chicken	CLSI 2018	3.0738 N 101.5183 E	71	NA
JAECNY000000000	SAMN16880913	Successfully loaded	S71	UPM	PRJNA674970	Salmonella	enterica	2016/2018	Chicken cloacl swab	Cloacal swab	Cloacal swab	not collected	Chicken	CLSI 2018	3.0738 N 101.5183 E	72	NA
JAECNX000000000	SAMN16880914	Successfully loaded	S72	UPM	PRJNA674970	Salmonella	enterica	2016/2018	Chicken cloacl swab	Cloacal swab	Cloacal swab	not collected	Chicken	CLSI 2018	3.0738 N 101.5183 E	73	NA
JAECNW000000000	SAMN16880915	Successfully loaded	S73	UPM	PRJNA674970	Salmonella	enterica	2016/2018	Chicken cloacl swab	Cloacal swab	Cloacal swab	not collected	Chicken	CLSI 2018	3.0738 N 101.5183 E	74	NA
JAECNV000000000	SAMN16880916	Successfully loaded	S74	UPM	PRJNA674970	Salmonella	enterica	2016/2018	Chicken cloacl swab	Cloacal swab	Cloacal swab	not collected	Chicken	CLSI 2018	3.0738 N 101.5183 E	75	NA
JAECNU000000000	SAMN16880917	Successfully loaded	S75	UPM	PRJNA674970	Salmonella	enterica	2016/2018	Chicken cloacl swab	Cloacal swab	Cloacal swab	not collected	Chicken	CLSI 2018	3.0738 N 101.5183 E	76	NA
JAECNT000000000	SAMN16880918	Successfully loaded	S76	UPM	PRJNA674970	Salmonella	enterica	2016/2018	Chicken cloacl swab	Cloacal swab	Cloacal swab	not collected	Chicken	CLSI 2018	3.0738 N 101.5183 E	77	NA
JAECNS000000000	SAMN16880919	Successfully loaded	S77	UPM	PRJNA674970	Salmonella	enterica	2016/2018	Chicken cloacl swab	Cloacal swab	Cloacal swab	not collected	Chicken	CLSI 2018	3.0738 N 101.5183 E	78	NA
JAECNR000000000	SAMN16880920	Successfully loaded	S78	UPM	PRJNA674970	Salmonella	enterica	2016/2018	Chicken cloacl swab	Cloacal swab	Cloacal swab	not collected	Chicken	CLSI 2018	3.0738 N 101.5183 E	79	NA
JAECNQ000000000	SAMN16880921	Successfully loaded	S79	UPM	PRJNA674970	Salmonella	enterica	2016/2018	Chicken cloacl swab	Cloacal swab	Cloacal swab	not collected	Chicken	CLSI 2018	3.0738 N 101.5183 E	80	NA
JAECNP000000000	SAMN16880922	Successfully loaded	S80	UPM	PRJNA674970	Salmonella	enterica	2016/2018	Chicken cloacl swab	Cloacal swab	Cloacal swab	not collected	Chicken	CLSI 2018	3.0738 N 101.5183 E	81	NA
JAECNO000000000	SAMN16880923	Successfully loaded	S81	UPM	PRJNA674970	Salmonella	enterica	2016/2018	Chicken cloacl swab	Cloacal swab	Cloacal swab	not collected	Chicken	CLSI 2018	3.0738 N 101.5183 E	82	NA
JAECNN000000000	SAMN16880924	Successfully loaded	S82	UPM	PRJNA674970	Salmonella	enterica	2016/2018	Chicken cloacl swab	Cloacal swab	Cloacal swab	not collected	Chicken	CLSI 2018	3.0738 N 101.5183 E	83	NA
JAECNM000000000	SAMN16880925	Successfully loaded	S83	UPM	PRJNA674970	Salmonella	enterica	2016/2018	Chicken cloacl swab	Cloacal swab	Cloacal swab	not collected	Chicken	CLSI 2018	3.0738 N 101.5183 E	84	NA
JAECNL000000000	SAMN16880926	Successfully loaded	S84	UPM	PRJNA674970	Salmonella	enterica	2016/2018	Chicken cloacl swab	Cloacal swab	Cloacal swab	not collected	Chicken	CLSI 2018	3.0738 N 101.5183 E	85	NA
JAECNK000000000	SAMN16880927	Successfully loaded	S85	UPM	PRJNA674970	Salmonella	enterica	2016/2018	Chicken cloacl swab	Cloacal swab	Cloacal swab	not collected	Chicken	CLSI 2018	3.0738 N 101.5183 E	86	NA
[truncated: 26 more columns]
